# Supplementary material for: Epithelial-mesenchymal transition-related genes in coronary artery disease
Source: Open Med (Wars). 2022 Apr 22;17(1):781–800. doi: 10.1515/med-2022-0476 (PMC9034345; doi:10.1515/med-2022-0476)
Supplement: Supplementary Table 1 [file med-2022-0476-Table-S1.xlsx]

## Sheet: Sheet1
Symbol	logFC	AveExpr	t	P.Value	adj.P.Val	B
p44600_v4	0.994769	-0.840993	20.3087	5.03962e-44	9.97369e-40	89.5932
RNA95252|RNS_334_179	0.962553	0.0492777	20.2946	5.42682e-44	9.97369e-40	89.5201
p28111	0.954955	2.39943	19.3931	6.50825e-42	7.97413e-38	84.7904
p28189	1.45199	-2.26863	19.2677	1.27708e-41	1.12799e-37	84.124
p11291	1.23959	0.407131	19.2336	1.53438e-41	1.12799e-37	83.9425
RNA95414|RNS_496_160	1.62347	-3.15202	19.0384	4.40098e-41	2.69612e-37	82.9007
RNA95580|RNS_662_141	0.796399	-0.457663	18.9964	5.52369e-41	2.90049e-37	82.6761
RNA95520|RNS_602_149	1.00132	-0.719189	18.7802	1.787e-40	8.2106e-37	81.515
p920	1.01779	-0.956436	18.7456	2.15669e-40	8.80816e-37	81.329
p20031	1.52831	-1.81434	18.701	2.74997e-40	1.01081e-36	81.0886
p16197	1.45983	-0.846996	18.6589	3.46055e-40	1.15636e-36	80.8613
RNA147149|p0253_imsncRNA403	1.20733	2.31883	18.6343	3.9582e-40	1.21243e-36	80.7284
RNA147682|p0786_imsncRNA573	1.13037	0.402458	18.5089	7.85629e-40	2.22134e-36	80.0503
p35078_v4	1.02259	0.635619	18.4493	1.08942e-39	2.86026e-36	79.7269
RNA147178|p0282_imsncRNA531	1.25652	-2.28292	18.4322	1.19626e-39	2.9314e-36	79.6343
p25083	0.997829	1.40135	18.4035	1.4005e-39	3.21738e-36	79.4784
p20065	0.988485	-0.15266	18.3805	1.58912e-39	3.43596e-36	79.3534
p20389	1.47643	-1.19517	18.269	2.93286e-39	5.98906e-36	78.7471
p28224	1.29879	1.55318	18.0531	9.65574e-39	1.86798e-35	77.568
RNA96027|RNS_1109_82	1.84452	-1.47861	18.0207	1.15517e-38	2.04234e-35	77.3906
p25027	1.00856	0.619373	18.0189	1.16683e-38	2.04234e-35	77.3806
p6172	1.44412	-2.02428	17.9557	1.65663e-38	2.76785e-35	77.0338
RNA95446|RNS_528_157	1.33287	1.31933	17.9291	1.91893e-38	3.06669e-35	76.8883
p34937_v4	1.0516	3.41499	17.8974	2.2886e-38	3.50509e-35	76.714
p25263	1.2948	0.866328	17.8856	2.44327e-38	3.5923e-35	76.6492
p2892	1.21692	-0.847814	17.8127	3.66394e-38	5.17982e-35	76.2482
RNA94972|RNS_54_198	0.901265	-0.108191	17.797	3.99849e-38	5.44342e-35	76.1617
p35079_v4	0.923029	1.42809	17.7868	4.23181e-38	5.55531e-35	76.1056
p9119	1.13954	-1.57281	17.7591	4.93783e-38	6.25861e-35	75.9528
p33373	0.807099	2.29528	17.7225	6.05133e-38	7.24264e-35	75.7516
p42754_v4	1.0035	1.68632	17.7209	6.10828e-38	7.24264e-35	75.7423
p34065_v4	1.3008	4.11534	17.6529	8.92091e-38	1.02471e-34	75.3674
p23217	1.00543	-0.289729	17.5365	1.70996e-37	1.90463e-34	74.7233
p33870	1.14011	-1.37298	17.5285	1.78818e-37	1.93318e-34	74.679
RNA147537|p0641_imsncRNA389	0.963032	0.135356	17.5017	2.07735e-37	2.18163e-34	74.5306
RNA95456|RNS_538_156	1.19654	-0.931629	17.4184	3.31306e-37	3.38273e-34	74.0684
p8348	0.850136	1.29885	17.3873	3.94359e-37	3.91769e-34	73.896
p14841	1.68726	-0.406085	17.3695	4.35773e-37	4.21519e-34	73.7971
RNA95768|RNS_850_114	0.94267	-1.44844	17.3308	5.4166e-37	5.00087e-34	73.5817
p40173_v4	1.34211	-1.11137	17.3284	5.4907e-37	5.00087e-34	73.5683
RNA95171|RNS_253_186	2.13308	-2.34681	17.3256	5.57814e-37	5.00087e-34	73.5526
p39220_v4	1.34506	-2.26826	17.3153	5.91039e-37	5.17258e-34	73.4953
RNA95441|RNS_523_158	1.15754	-0.199299	17.3031	6.33062e-37	5.4115e-34	73.4273
p2534	0.981522	0.45641	17.261	8.02162e-37	6.70115e-34	73.1929
RNA96071|RNS_1153_76	0.955509	-0.293682	17.2486	8.5972e-37	7.02239e-34	73.1243
RNA147752|p0856_imsncRNA662	1.27624	1.20525	17.1966	1.15246e-36	9.14629e-34	72.8341
p2383	1.4041	-1.33962	17.194	1.16951e-36	9.14629e-34	72.8196
p5731	1.04422	-1.90623	17.1883	1.20789e-36	9.24965e-34	72.7876
p34125_v4	0.837821	-0.187306	17.1657	1.37133e-36	1.02869e-33	72.662
p26689	1.07135	-1.4515	17.1571	1.4397e-36	1.05838e-33	72.6138
p15806	1.14989	2.07398	17.145	1.5417e-36	1.11115e-33	72.546
p10985	1.13014	-1.53451	17.1143	1.83245e-36	1.2953e-33	72.3749
p34701_v4	1.34216	1.65403	17.0631	2.44738e-36	1.69733e-33	72.0884
RNA95827|RNS_909_108	0.774511	0.383773	17.0563	2.54237e-36	1.73056e-33	72.0506
p34935_v4	0.946159	4.61397	17.0323	2.91316e-36	1.91441e-33	71.9158
p34533_v4	0.969903	-0.0927868	17.032	2.91664e-36	1.91441e-33	71.9146
p37739_v4	1.35119	-0.88689	17.0238	3.05647e-36	1.971e-33	71.8683
p29321	1.22956	0.911896	17.0195	3.13022e-36	1.98375e-33	71.8447
RNA95473|RNS_555_154	1.14324	-2.23632	16.9944	3.60805e-36	2.24781e-33	71.704
p17724	0.684976	3.51389	16.9729	4.07462e-36	2.49618e-33	71.5835
p34261_v4	0.946607	2.82821	16.8934	6.39475e-36	3.80452e-33	71.1372
RNA95732|RNS_814_120	0.94999	0.161924	16.8927	6.41728e-36	3.80452e-33	71.1337
p8206	0.790728	1.5931	16.8715	7.23797e-36	4.22295e-33	71.0145
p24715	1.52643	3.80436	16.8619	7.64506e-36	4.39077e-33	70.9603
RNA146944|p0048_imsncRNA98	1.20579	0.387652	16.851	8.13092e-36	4.59797e-33	70.8993
p11001	0.953881	-1.38627	16.8295	9.18393e-36	5.11475e-33	70.7787
p4922	1.29295	0.103063	16.801	1.07968e-35	5.85204e-33	70.6184
p8415	1.25934	0.0705386	16.8006	1.08262e-35	5.85204e-33	70.6157
RNA147715|p0819_imsncRNA614	1.01105	-0.381792	16.7714	1.27772e-35	6.80654e-33	70.4516
p35273_v4	0.894424	2.36091	16.7375	1.54884e-35	8.13298e-33	70.261
p40724_v4	1.5801	-3.67087	16.7262	1.65201e-35	8.55254e-33	70.1971
p25298	0.918091	-0.99971	16.7197	1.71425e-35	8.75149e-33	70.1605
p36331_v4	1.36934	0.220138	16.7115	1.79582e-35	9.04231e-33	70.1144
RNA95257|RNS_339_178	1.25787	0.63254	16.6955	1.96693e-35	9.77004e-33	70.0243
p25185	1.09761	-0.691157	16.6688	2.29044e-35	1.12253e-32	69.8735
p11522	1.78575	-3.28771	16.6504	2.54281e-35	1.22982e-32	69.7699
p26747	1.36155	-1.42498	16.6344	2.78618e-35	1.33002e-32	69.6794
RNA95809|RNS_891_111	0.800268	2.97293	16.6127	3.15159e-35	1.48517e-32	69.5573
p35020_v4	1.06105	1.56146	16.6054	3.28656e-35	1.51586e-32	69.5158
p4007	1.4017	-2.5912	16.6047	3.29921e-35	1.51586e-32	69.512
RNA147713|p0817_imsncRNA612	0.930307	-1.28987	16.6005	3.38027e-35	1.53394e-32	69.4879
RNA147529|p0633_imsncRNA370	3.00307	-1.65597	16.5834	3.72537e-35	1.66992e-32	69.3916
RNA147619|p0723_imsncRNA498	1.06234	-1.81545	16.5286	5.09333e-35	2.25561e-32	69.0818
RNA95028|RNS_110_195	0.651016	0.365956	16.5057	5.806e-35	2.54061e-32	68.9521
p22564	1.14677	-1.74598	16.4917	6.28611e-35	2.71834e-32	68.8734
p37890_v4	1.23506	-1.29401	16.455	7.75461e-35	3.31437e-32	68.6654
p41819_v4	1.01454	0.391088	16.446	8.16376e-35	3.44914e-32	68.6144
p36533_v4	1.05905	3.69918	16.4399	8.45665e-35	3.53228e-32	68.5795
RNA95123|RNS_205_189	0.761504	1.79472	16.3965	1.08384e-34	4.47625e-32	68.3337
p16967	0.746988	1.93343	16.3801	1.19045e-34	4.86193e-32	68.2407
p27360	1.04761	-0.924943	16.36	1.33583e-34	5.39571e-32	68.1266
RNA95843|RNS_925_107	1.02276	-0.714625	16.3446	1.45918e-34	5.82989e-32	68.0391
p36526_v4	1.02092	0.832691	16.3314	1.57356e-34	6.21929e-32	67.9643
p3500	1.25157	-1.96688	16.3182	1.69695e-34	6.6356e-32	67.8895
p6662	0.926587	1.2062	16.2999	1.88485e-34	7.29278e-32	67.7855
p20923	0.942965	-1.31097	16.2969	1.91742e-34	7.34151e-32	67.7685
RNA95037|RNS_119_195	0.814825	-0.0782316	16.2904	1.99011e-34	7.52008e-32	67.7316
p7709	1.17379	-2.29789	16.2891	2.00497e-34	7.52008e-32	67.7243
p7117	0.726827	1.92891	16.2829	2.07829e-34	7.71632e-32	67.6887
RNA147385|p0489_imsncRNA37	0.934894	-1.42703	16.2431	2.61112e-34	9.49699e-32	67.4626
p27293	-1.13051	4.36808	-16.2428	2.61552e-34	9.49699e-32	67.4609
p17346	0.685339	3.52459	16.2415	2.6354e-34	9.49699e-32	67.4534
p20657	0.972008	-0.519808	16.2008	3.32799e-34	1.18764e-31	67.2222
p11300	1.0276	-0.31371	16.1902	3.53721e-34	1.24421e-31	67.1618
RNA95802|RNS_884_111	0.905164	2.29305	16.1894	3.5542e-34	1.24421e-31	67.1571
p338	1.5573	-1.34892	16.1659	4.06763e-34	1.41051e-31	67.0234
p38876_v4	0.989182	0.651205	16.1396	4.73219e-34	1.62562e-31	66.8734
p8400	0.958951	-1.1466	16.1282	5.05249e-34	1.71958e-31	66.8085
RNA95505|RNS_587_151	0.7248	1.00571	16.1237	5.185e-34	1.74849e-31	66.7829
p34319_v4	1.17521	0.361192	16.1154	5.43711e-34	1.81683e-31	66.7358
p8896	0.990217	2.70772	16.1045	5.78991e-34	1.91729e-31	66.6735
RNA147790|p0894_imsncRNA710	1.04595	5.25366	16.0976	6.02367e-34	1.97689e-31	66.6343
p24015	0.971935	0.0137976	16.0769	6.7888e-34	2.20828e-31	66.5158
p11239	0.833995	-0.340443	16.0699	7.06593e-34	2.27827e-31	66.4762
RNA95180|RNS_262_185	0.930351	-1.26688	16.0665	7.20874e-34	2.28652e-31	66.4564
p35167_v4	0.801472	0.398802	16.0663	7.21595e-34	2.28652e-31	66.4554
RNA147592|p0696_imsncRNA464	0.969948	0.428829	16.0616	7.41236e-34	2.32869e-31	66.4288
RNA95722|RNS_804_121	1.08603	2.25878	16.0526	7.80954e-34	2.43267e-31	66.377
p29557	1.25428	-3.07617	16.0401	8.38954e-34	2.59138e-31	66.3061
p37109_v4	1.13685	0.379589	16.0378	8.50333e-34	2.60464e-31	66.2927
p18960	1.30183	-2.07854	16.0107	9.93831e-34	3.01903e-31	66.1382
p4630	1.48007	-2.88293	16.0083	1.00755e-33	3.0356e-31	66.1246
p33389	0.979514	0.00910233	16.0053	1.02563e-33	3.0455e-31	66.107
RNA95504|RNS_586_151	0.858729	-1.2673	16.005	1.0274e-33	3.0455e-31	66.1053
p13883	0.930923	-0.577859	15.9882	1.13153e-33	3.32733e-31	66.0096
p23096	1.38861	-3.14237	15.971	1.24933e-33	3.64458e-31	65.9115
p22698	1.18913	-0.262793	15.9613	1.32149e-33	3.82472e-31	65.8558
RNA94938|RNS_20_199	0.908307	-0.165154	15.9495	1.4148e-33	4.06279e-31	65.7882
p15622	1.14184	-1.02188	15.917	1.70654e-33	4.86257e-31	65.6024
p18151	1.17881	0.838342	15.8968	1.91757e-33	5.42186e-31	65.4869
p7262	0.909515	-0.592869	15.8949	1.93955e-33	5.44214e-31	65.4756
RNA95355|RNS_437_167	1.09796	0.63901	15.8751	2.17378e-33	6.05316e-31	65.3626
p23049	0.945541	-0.39939	15.858	2.40038e-33	6.63389e-31	65.2644
RNA147599|p0703_imsncRNA474	0.948469	-1.66983	15.8423	2.62717e-33	7.20648e-31	65.1749
p16363	1.18982	-1.73693	15.8227	2.94392e-33	8.01553e-31	65.0621
p5821	0.996393	2.37734	15.8042	3.27527e-33	8.85213e-31	64.9564
RNA146996|p0100_imsncRNA171	1.21667	0.439201	15.7976	3.40355e-33	9.13171e-31	64.9183
p963	1.0746	-0.104243	15.7294	5.05002e-33	1.34457e-30	64.5273
p11509	1.13453	-1.7926	15.7283	5.08461e-33	1.34457e-30	64.5205
p35085_v4	0.973715	0.873632	15.7236	5.22497e-33	1.37182e-30	64.4935
p19160	1.48301	-2.44679	15.7086	5.69691e-33	1.47134e-30	64.4078
p36685_v4	1.11553	2.60479	15.7079	5.72003e-33	1.47134e-30	64.4038
p28591	0.965962	0.746155	15.7078	5.72413e-33	1.47134e-30	64.4031
p8377	1.14739	-1.75359	15.6866	6.47233e-33	1.65211e-30	64.2814
RNA95578|RNS_660_141	0.839516	2.09498	15.6837	6.58458e-33	1.66917e-30	64.2643
p11405	0.917334	-1.80249	15.6595	7.57472e-33	1.90701e-30	64.1255
RNA95382|RNS_464_164	0.994228	0.088557	15.6533	7.85222e-33	1.96343e-30	64.0898
RNA147766|p0870_imsncRNA680	0.799635	-0.161633	15.6453	8.22645e-33	2.0431e-30	64.0437
p9704	1.33763	-1.42456	15.6436	8.30609e-33	2.04904e-30	64.0341
p41462_v4	0.840269	2.02715	15.6364	8.66312e-33	2.12287e-30	63.9924
p29505	0.681937	0.980148	15.6281	9.08964e-33	2.19992e-30	63.9448
RNA95343|RNS_425_168	0.97295	2.85087	15.6279	9.09727e-33	2.19992e-30	63.944
p41971_v4	1.00309	2.99224	15.5856	1.16336e-32	2.79488e-30	63.7002
p23390	1.04663	-0.301398	15.5744	1.24168e-32	2.96368e-30	63.6357
p9051	1.35256	-1.54781	15.5727	1.25343e-32	2.97065e-30	63.6263
p13494	1.33873	-2.73302	15.5714	1.26311e-32	2.97065e-30	63.6187
p35910_v4	1.21386	1.88672	15.5706	1.26885e-32	2.97065e-30	63.6142
RNA95642|RNS_724_132	1.25682	-2.12027	15.5473	1.45342e-32	3.38123e-30	63.4796
p42317_v4	1.02281	0.716037	15.5408	1.50916e-32	3.48881e-30	63.4423
RNA95612|RNS_694_137	0.80519	1.35039	15.5181	1.72161e-32	3.95507e-30	63.3118
p24067	0.912273	0.135416	15.5157	1.74598e-32	3.98616e-30	63.2978
p6342	0.930375	1.01635	15.496	1.95776e-32	4.44205e-30	63.1844
p17683	0.890594	1.60993	15.4925	1.99832e-32	4.50627e-30	63.164
p3121	0.962117	2.10727	15.4814	2.13224e-32	4.72599e-30	63.0997
RNA95281|RNS_363_174	0.780381	0.91151	15.4813	2.13328e-32	4.72599e-30	63.0993
p28119	2.93292	-1.25408	15.4812	2.13433e-32	4.72599e-30	63.0988
p8464	-0.962891	-0.63548	-15.4524	2.52408e-32	5.55554e-30	62.9325
RNA147252|p0356_imsncRNA774	1.54129	-2.77623	15.4411	2.6955e-32	5.89753e-30	62.8674
p21770	0.902172	4.0572	15.4219	3.01404e-32	6.55544e-30	62.7567
p36234_v4	0.851216	-0.0294457	15.4081	3.26698e-32	7.06379e-30	62.6768
p23876	1.1547	-1.2348	15.3972	3.48086e-32	7.48222e-30	62.614
p460	1.885	0.47326	15.3959	3.50604e-32	7.49253e-30	62.6068
RNA147200|p0304_imsncRNA630	1.10874	1.52095	15.3935	3.55589e-32	7.55513e-30	62.5928
p16650	1.02815	0.967092	15.3907	3.61479e-32	7.63613e-30	62.5766
p24198	0.785341	0.740234	15.3688	4.10779e-32	8.62801e-30	62.4498
p18979	1.26447	-2.07145	15.356	4.42592e-32	9.24338e-30	62.3759
p4717	1.90964	-1.54441	15.3474	4.65174e-32	9.66012e-30	62.3266
RNA94954|RNS_36_198	1.08191	0.0986717	15.3248	5.30883e-32	1.09627e-29	62.1956
RNA95468|RNS_550_155	0.806668	-0.734288	15.3196	5.47109e-32	1.12347e-29	62.1658
p21229	1.0604	-0.276302	15.3067	5.9004e-32	1.2049e-29	62.0909
p22277	0.906909	2.47152	15.3054	5.94457e-32	1.20721e-29	62.0835
p2977	1.12813	0.73044	15.2726	7.19634e-32	1.45338e-29	61.8941
p781	0.775364	4.02313	15.2715	7.24428e-32	1.45507e-29	61.8875
p651	0.773893	3.90265	15.2702	7.29838e-32	1.45797e-29	61.8801
p5961	-1.71015	-0.502831	-15.264	7.56825e-32	1.50371e-29	61.8441
RNA147228|p0332_imsncRNA734	1.14223	-1.05079	15.2404	8.6877e-32	1.70767e-29	61.7074
p36229_v4	1.12313	-2.31539	15.2297	9.24587e-32	1.80771e-29	61.6457
RNA95582|RNS_664_140	0.921018	0.0704325	15.211	1.03133e-31	2.00576e-29	61.5374
p33442	0.857805	0.609073	15.1896	1.16915e-31	2.26182e-29	61.413
p27877	1.62724	3.21614	15.1868	1.18852e-31	2.28725e-29	61.3967
p28104	0.974504	-1.48592	15.183	1.21517e-31	2.32636e-29	61.3748
RNA96095|RNS_1177_73	0.611915	0.768115	15.1746	1.27639e-31	2.43089e-29	61.326
p28035	0.729593	1.0691	15.1715	1.29986e-31	2.46284e-29	61.308
p43956_v4	0.832743	-0.487856	15.1687	1.32056e-31	2.48922e-29	61.2923
RNA147834|p0938_imsncRNA840	0.624307	0.296987	15.1581	1.40564e-31	2.63608e-29	61.2304
RNA95604|RNS_686_137	0.911914	-1.48314	15.1507	1.4674e-31	2.73793e-29	61.1878
RNA147319|p0423_imsncRNA835	0.898205	0.993081	15.1264	1.69214e-31	3.14131e-29	61.0465
p10786	1.05166	1.17211	15.1239	1.71646e-31	3.17044e-29	61.0324
p4665	0.971006	1.32389	15.1204	1.7526e-31	3.22101e-29	61.0117
p15994	0.689181	0.880328	15.1169	1.78896e-31	3.27148e-29	60.9914
p28981	0.793765	1.55573	15.1159	1.79945e-31	3.27437e-29	60.9856
p21007	0.804266	-1.64922	15.1029	1.94079e-31	3.51417e-29	60.9106
p24621	1.35295	-2.37693	15.0883	2.11497e-31	3.81078e-29	60.8254
p35573_v4	0.87325	-0.320344	15.086	2.1426e-31	3.82386e-29	60.8126
p25362	0.837543	1.50366	15.086	2.14304e-31	3.82386e-29	60.8124
RNA95824|RNS_906_109	1.2232	-3.79108	15.0795	2.22657e-31	3.95373e-29	60.7745
p8126	0.864834	-0.125164	15.0729	2.31343e-31	4.08821e-29	60.7365
p8216	0.633724	2.02397	15.0718	2.32931e-31	4.09657e-29	60.7297
p36478_v4	0.593468	-0.404335	15.0668	2.39815e-31	4.19757e-29	60.7009
p27089	1.33154	-2.48551	15.0596	2.50126e-31	4.35728e-29	60.6591
p13609	1.16363	-1.53363	15.0567	2.54408e-31	4.41097e-29	60.6423
RNA96111|RNS_1193_71	1.08704	2.05923	15.0555	2.56184e-31	4.42092e-29	60.6354
p21334	1.33446	-3.12834	15.0539	2.5863e-31	4.44227e-29	60.626
p8756	0.912413	0.310486	15.0457	2.71333e-31	4.63878e-29	60.5785
p20614	0.844262	2.32898	15.0442	2.73693e-31	4.65747e-29	60.5699
p21650	0.904418	-0.374954	15.0432	2.75339e-31	4.66389e-29	60.5639
p15165	0.759452	-0.333978	15.0402	2.80307e-31	4.72625e-29	60.5462
RNA95547|RNS_629_145	0.766937	1.16233	15.0303	2.96969e-31	4.98433e-29	60.489
p41560_v4	1.55386	-2.29983	15.0172	3.20771e-31	5.34928e-29	60.4125
p13053	1.56216	-3.20621	15.0157	3.23563e-31	5.34928e-29	60.4039
p8809	0.748968	2.88304	15.0156	3.23816e-31	5.34928e-29	60.4032
p3890	0.848598	1.26426	15.0152	3.24534e-31	5.34928e-29	60.401
RNA147379|p0483_imsncRNA30	0.740792	3.32691	15.0112	3.32115e-31	5.43166e-29	60.3781
p4399	1.23497	-3.33946	15.011	3.32487e-31	5.43166e-29	60.377
p4712	1.08494	1.371	15.0058	3.42939e-31	5.57761e-29	60.3463
p34528_v4	0.718984	-0.818142	14.9967	3.61663e-31	5.85623e-29	60.2936
p12614	1.06064	0.852654	14.9944	3.66676e-31	5.91137e-29	60.2799
p14058	0.926858	-0.0171933	14.9892	3.77959e-31	6.06665e-29	60.2499
p24941	1.41274	-2.86503	14.9869	3.8308e-31	6.12212e-29	60.2366
p34370_v4	0.809066	1.93039	14.981	3.96522e-31	6.3095e-29	60.2024
p35958_v4	0.930963	-0.185823	14.9701	4.22738e-31	6.69766e-29	60.1389
p21151	1.06184	-0.944134	14.9551	4.61654e-31	7.28285e-29	60.0516
p4314	1.24533	-2.75329	14.9322	5.2791e-31	8.29248e-29	59.9186
p36616_v4	0.952877	3.05158	14.9261	5.4729e-31	8.56032e-29	59.8829
RNA95491|RNS_573_152	0.881519	0.913786	14.9153	5.83214e-31	9.08356e-29	59.8199
p34858_v4	0.915274	1.85901	14.8983	6.44448e-31	9.99492e-29	59.7209
p34899_v4	1.11519	3.85588	14.8856	6.94177e-31	1.07209e-28	59.6472
p17040	1.13109	-0.553727	14.8844	6.98949e-31	1.07495e-28	59.6404
p9545	0.9345	2.75226	14.8751	7.38448e-31	1.13096e-28	59.5859
RNA95119|RNS_201_189	1.39536	-2.86916	14.8677	7.71144e-31	1.17614e-28	59.543
p34479_v4	0.691863	2.01974	14.8547	8.32138e-31	1.26392e-28	59.4675
RNA147478|p0582_imsncRNA277	0.750683	0.864018	14.8269	9.79936e-31	1.48203e-28	59.3054
p26188	0.969417	1.7891	14.8263	9.83802e-31	1.48203e-28	59.3015
p17916	1.3774	-2.51836	14.8214	1.01247e-30	1.51899e-28	59.273
p38043_v4	0.935021	0.297257	14.8163	1.04308e-30	1.55855e-28	59.2435
p16044	0.671883	0.634529	14.7898	1.21925e-30	1.81442e-28	59.0888
p36699_v4	0.704197	-0.769683	14.785	1.25408e-30	1.85872e-28	59.0609
RNA95182|RNS_264_185	0.710316	2.70192	14.7833	1.2663e-30	1.8693e-28	59.0513
RNA94980|RNS_62_197	0.7431	2.55627	14.78	1.29158e-30	1.89899e-28	59.0317
p13024	1.36769	-2.06285	14.7792	1.29744e-30	1.9e-28	59.0272
p8575	0.781565	0.305555	14.7684	1.38288e-30	2.01709e-28	58.9639
RNA95407|RNS_489_161	0.96361	0.593911	14.7611	1.44293e-30	2.09636e-28	58.9218
p15307	0.642236	1.62322	14.7418	1.617e-30	2.34e-28	58.8089
p13763	1.07089	-2.7208	14.7277	1.75726e-30	2.533e-28	58.7264
p8210	1.09078	1.08038	14.7239	1.79616e-30	2.57896e-28	58.7047
RNA95977|RNS_1059_88	0.617538	-0.183335	14.7097	1.95279e-30	2.79295e-28	58.6218
p21651	0.817497	-0.870261	14.7079	1.97363e-30	2.81181e-28	58.6113
p19458	0.683053	0.521577	14.7051	2.00706e-30	2.84586e-28	58.5946
p20760	1.85097	-2.58452	14.7046	2.01302e-30	2.84586e-28	58.5917
p23066	0.956852	-0.290916	14.7037	2.02358e-30	2.84983e-28	58.5865
p5234	1.25734	-2.46303	14.7013	2.05217e-30	2.87907e-28	58.5726
p22710	0.845616	0.142578	14.6967	2.10796e-30	2.9461e-28	58.546
p21970	0.927899	0.345576	14.691	2.17999e-30	3.03522e-28	58.5127
p25303	1.26383	-3.19109	14.6853	2.2549e-30	3.12768e-28	58.4792
p41463_v4	0.798982	3.11768	14.6813	2.30923e-30	3.19099e-28	58.4556
p34047_v4	1.45584	-1.84378	14.6673	2.50758e-30	3.4521e-28	58.3739
p21006	1.00432	-0.216528	14.6432	2.89016e-30	3.9492e-28	58.2331
p2726	0.928534	-1.58487	14.6389	2.96369e-30	4.03468e-28	58.2082
p18949	0.929599	-1.74176	14.6362	3.01164e-30	4.08482e-28	58.1923
p38709_v4	0.647226	0.917982	14.6324	3.0795e-30	4.16151e-28	58.1702
p17029	1.03282	-1.80105	14.6315	3.09563e-30	4.16799e-28	58.165
RNA95540|RNS_622_146	0.883158	0.406669	14.6302	3.11984e-30	4.18526e-28	58.1573
RNA95392|RNS_474_162	0.728972	-0.612063	14.6273	3.17355e-30	4.24183e-28	58.1404
RNA147636|p0740_imsncRNA517	0.702024	0.356742	14.6208	3.29709e-30	4.38874e-28	58.1025
p35331_v4	1.18832	-1.87121	14.6203	3.30734e-30	4.38874e-28	58.0994
p3461	1.49815	-2.57773	14.6112	3.49098e-30	4.61575e-28	58.0459
p4886	1.1519	-2.83668	14.6063	3.5933e-30	4.73401e-28	58.0172
p19532	1.0044	-0.382235	14.584	4.09647e-30	5.37764e-28	57.8873
p34682_v4	1.07889	2.13625	14.5726	4.38195e-30	5.73194e-28	57.8205
p34598_v4	1.55818	-2.45377	14.5666	4.54005e-30	5.91768e-28	57.7854
p17282	0.701455	0.691576	14.562	4.66562e-30	6.05987e-28	57.7583
p34685_v4	0.858976	4.11293	14.5586	4.76019e-30	6.16092e-28	57.7384
p35173_v4	1.24032	-1.55928	14.5555	4.84684e-30	6.25106e-28	57.7205
p13124	1.1983	-1.19172	14.5514	4.96757e-30	6.38437e-28	57.6961
p34484_v4	0.883092	1.94723	14.5391	5.33908e-30	6.82485e-28	57.6246
p28646	1.18633	-1.9594	14.5389	5.34743e-30	6.82485e-28	57.6231
p11014	1.02371	-0.576619	14.528	5.70354e-30	7.25415e-28	57.5592
p21879	1.19224	-2.1357	14.5252	5.79726e-30	7.34793e-28	57.543
p3657	0.853256	0.489447	14.5078	6.42447e-30	8.11493e-28	57.4411
p18885	0.812803	1.19258	14.5059	6.49513e-30	8.17608e-28	57.4303
RNA95575|RNS_657_141	0.811778	1.45707	14.4986	6.78349e-30	8.50992e-28	57.3872
p25923	-0.840676	0.634255	-14.4976	6.82359e-30	8.53111e-28	57.3814
RNA95813|RNS_895_110	0.977391	1.79909	14.4954	6.91255e-30	8.61304e-28	57.3685
RNA147711|p0815_imsncRNA609	1.30906	-3.37653	14.4839	7.39637e-30	9.18475e-28	57.3015
p21286	1.72187	-2.72646	14.4772	7.6967e-30	9.52551e-28	57.262
p6653	0.996181	-1.8965	14.4519	8.93654e-30	1.0986e-27	57.1139
p10500	0.767113	-1.12328	14.4489	9.09696e-30	1.11459e-27	57.0963
p16077	0.795532	3.3341	14.4401	9.5858e-30	1.17058e-27	57.0444
p9612	0.68971	-1.02291	14.4313	1.00983e-29	1.22908e-27	56.9927
RNA95388|RNS_470_163	0.950192	-0.201322	14.4247	1.04956e-29	1.27323e-27	56.9545
RNA95024|RNS_106_195	1.668	-2.83342	14.4236	1.0565e-29	1.27743e-27	56.9479
RNA95090|RNS_172_191	0.80435	1.27058	14.4192	1.08465e-29	1.30717e-27	56.9219
p4754	0.844876	1.70492	14.4157	1.10703e-29	1.32977e-27	56.9016
p25595	0.986034	3.66465	14.4083	1.15681e-29	1.38504e-27	56.858
RNA95419|RNS_501_160	1.11228	-2.46895	14.3887	1.29897e-29	1.55021e-27	56.7431
p3009	0.826452	-1.66423	14.3847	1.32994e-29	1.58202e-27	56.7197
p7762	0.876945	-0.660652	14.3738	1.41854e-29	1.68197e-27	56.6558
p36101_v4	1.11175	0.665991	14.3682	1.46609e-29	1.73277e-27	56.6231
p28003	0.770028	0.660102	14.3612	1.52794e-29	1.80008e-27	56.5821
p2714	0.935078	1.95988	14.325	1.89355e-29	2.22368e-27	56.3694
p34087_v4	0.640685	4.24282	14.3225	1.92159e-29	2.24943e-27	56.3548
RNA95804|RNS_886_111	1.1192	-0.151007	14.3154	2.0037e-29	2.33809e-27	56.3134
p14741	0.892367	-0.724932	14.313	2.03241e-29	2.3641e-27	56.2992
RNA147219|p0323_imsncRNA714	0.95528	-0.484496	14.311	2.05674e-29	2.38484e-27	56.2874
p5948	1.0527	-0.0536845	14.3035	2.15068e-29	2.48593e-27	56.2432
p33974_v4	1.03685	1.34033	14.2964	2.24284e-29	2.58432e-27	56.2016
p22332	0.746493	1.66403	14.2927	2.29266e-29	2.63348e-27	56.1798
p42098_v4	1.00577	3.10208	14.2891	2.34246e-29	2.6823e-27	56.1585
p11978	0.908116	1.65637	14.2883	2.35237e-29	2.68239e-27	56.1543
p10098	1.24372	-0.703254	14.288	2.35714e-29	2.68239e-27	56.1523
p26136	0.924104	0.412367	14.2743	2.5557e-29	2.89938e-27	56.0721
RNA95433|RNS_515_159	1.31417	-2.67642	14.2709	2.60843e-29	2.9501e-27	56.0518
RNA147560|p0664_imsncRNA422	1.23565	-0.650362	14.2699	2.62321e-29	2.95771e-27	56.0462
p34632_v4	0.71045	0.79134	14.2688	2.64148e-29	2.96921e-27	56.0393
p19897	1.07703	-1.31073	14.2675	2.66089e-29	2.9819e-27	56.0321
p35990_v4	0.877929	-1.73874	14.2634	2.72718e-29	3.0469e-27	56.0077
p28448	1.19236	-0.687029	14.2586	2.80497e-29	3.12431e-27	55.9798
p24759	-1.38229	-1.62939	-14.2553	2.86063e-29	3.1755e-27	55.9603
p3011	0.893545	-0.667623	14.2549	2.8682e-29	3.1755e-27	55.9577
p30116	1.43887	-2.68217	14.2513	2.92916e-29	3.23324e-27	55.9368
RNA95443|RNS_525_158	0.897025	2.83159	14.2467	3.01136e-29	3.31403e-27	55.9094
p13704	1.04247	-0.28021	14.2424	3.08802e-29	3.38825e-27	55.8845
RNA147165|p0269_imsncRNA465	0.697998	-0.551532	14.2388	3.1545e-29	3.45089e-27	55.8634
RNA144086|snRNA_39_324	0.870861	-0.43518	14.2342	3.24257e-29	3.53671e-27	55.8361
p20488	0.901232	-2.12018	14.2309	3.30695e-29	3.59626e-27	55.8166
p39922_v4	0.962564	1.36452	14.2267	3.38924e-29	3.67487e-27	55.7922
p40546_v4	1.31334	-3.18666	14.2228	3.46793e-29	3.74652e-27	55.7694
RNA147211|p0315_imsncRNA686	1.35385	-2.41593	14.2225	3.4757e-29	3.74652e-27	55.7672
p21698	0.834073	-0.279977	14.2013	3.94038e-29	4.23499e-27	55.6428
p36758_v4	1.30002	-1.9001	14.1945	4.103e-29	4.39691e-27	55.6027
p16554	0.962202	0.00895053	14.1916	4.17257e-29	4.45846e-27	55.586
p40015_v4	0.828299	0.940952	14.1903	4.20657e-29	4.47416e-27	55.578
p11432	1.10675	-1.27399	14.1901	4.21161e-29	4.47416e-27	55.5768
RNA147827|p0931_imsncRNA757	0.978343	1.66681	14.1878	4.26908e-29	4.52215e-27	55.5634
p35970_v4	0.792508	-0.387304	14.1712	4.70928e-29	4.97411e-27	55.466
p661	0.97105	-0.920012	14.1647	4.89435e-29	5.15477e-27	55.4278
p26725	1.29669	-2.34197	14.1594	5.05084e-29	5.30439e-27	55.3966
p4940	0.626149	0.805432	14.1575	5.10918e-29	5.35037e-27	55.3852
p15204	0.89536	-0.270632	14.1567	5.13402e-29	5.36111e-27	55.3804
RNA95078|RNS_160_192	0.692893	1.53427	14.1512	5.30217e-29	5.52102e-27	55.3485
p7994	1.00347	0.303014	14.1357	5.81299e-29	6.02681e-27	55.2573
p9796	1.18512	-2.37745	14.1355	5.82071e-29	6.02681e-27	55.2559
p7021	0.7805	1.48985	14.1313	5.96877e-29	6.16276e-27	55.231
RNA147039|p0143_imsncRNA228	0.860846	2.90481	14.1236	6.24817e-29	6.43317e-27	55.1857
p28085	0.677941	-1.05507	14.1142	6.60633e-29	6.78293e-27	55.1304
p36220_v4	1.02658	0.378928	14.1116	6.70832e-29	6.86846e-27	55.1152
p34908_v4	1.00593	1.98722	14.1107	6.74406e-29	6.88587e-27	55.1099
RNA95668|RNS_750_130	0.869505	3.31245	14.105	6.97483e-29	7.10177e-27	55.0766
p6576	1.00499	-2.8997	14.1033	7.04716e-29	7.15559e-27	55.0664
RNA95239|RNS_321_180	0.706962	1.88476	14.1019	7.10705e-29	7.19652e-27	55.058
p41934_v4	0.915446	-1.13725	14.0984	7.25456e-29	7.30877e-27	55.0376
p8139	0.938525	-1.57816	14.0983	7.25767e-29	7.30877e-27	55.0372
p35016_v4	0.886108	0.963395	14.0971	7.30991e-29	7.34127e-27	55.0301
p1857	0.926353	-0.696812	14.0961	7.35601e-29	7.36743e-27	55.0238
p35986_v4	0.857096	3.88134	14.0834	7.92944e-29	7.92018e-27	54.9494
p17394	1.05353	-0.380877	14.0829	7.95423e-29	7.9234e-27	54.9463
p8354	0.988012	-0.0872732	14.0789	8.14657e-29	8.09307e-27	54.9226
p33988_v4	1.04465	2.28053	14.077	8.23976e-29	8.16358e-27	54.9113
p1213	0.904899	-0.977593	14.0656	8.81701e-29	8.71201e-27	54.8442
p8212	0.735044	0.0544369	14.0637	8.91631e-29	8.78651e-27	54.8331
p8335	0.929166	2.48637	14.0628	8.96471e-29	8.81059e-27	54.8277
p39138_v4	0.950211	1.49891	14.062	9.00395e-29	8.82555e-27	54.8234
p35084_v4	1.0107	4.3713	14.0528	9.51441e-29	9.30109e-27	54.7687
RNA95312|RNS_394_172	0.787619	-0.0155008	14.0491	9.72428e-29	9.48105e-27	54.7471
p24202	1.4874	-1.41245	14.0436	1.00466e-28	9.76943e-27	54.7147
p33734	0.782816	0.420804	14.0385	1.03538e-28	1.00416e-26	54.6849
p26638	0.775409	-0.0787474	14.0364	1.04859e-28	1.01429e-26	54.6723
p30315	0.850448	1.89821	14.0325	1.07304e-28	1.03521e-26	54.6494
p15741	1.196	-3.1467	14.0203	1.15407e-28	1.11048e-26	54.5773
RNA147388|p0492_imsncRNA43	0.958963	-0.94218	14.0063	1.25418e-28	1.20366e-26	54.4948
p36326_v4	0.87953	3.50533	13.9917	1.36763e-28	1.30911e-26	54.4089
p35691_v4	1.07715	-0.670331	13.9837	1.43403e-28	1.36911e-26	54.3619
p41791_v4	1.16938	-1.53964	13.9796	1.46932e-28	1.39917e-26	54.3378
p23433	0.951184	-0.0599216	13.9757	1.50393e-28	1.42842e-26	54.3147
p2883	0.820571	-1.90295	13.9731	1.52729e-28	1.44687e-26	54.2994
p26590	0.933026	0.777813	13.9686	1.56889e-28	1.48246e-26	54.2728
p34617_v4	0.763924	-0.390471	13.9612	1.63952e-28	1.54523e-26	54.2291
p16827	0.789482	-1.08015	13.9537	1.71469e-28	1.61194e-26	54.1847
p36780_v4	1.03125	2.15327	13.9402	1.85762e-28	1.74185e-26	54.1053
p35162_v4	0.895832	2.51717	13.9343	1.92397e-28	1.79947e-26	54.0705
RNA95038|RNS_120_195	1.06333	2.16365	13.9271	2.00778e-28	1.87309e-26	54.0282
p24913	0.931961	-0.534736	13.9196	2.09986e-28	1.95404e-26	53.9837
p20171	1.18898	-0.5471	13.9081	2.24871e-28	2.08726e-26	53.9158
p21777	0.749395	-0.0889414	13.9019	2.3323e-28	2.1594e-26	53.8796
p3014	1.9262	3.37823	13.8974	2.39636e-28	2.21314e-26	53.8528
RNA147475|p0579_imsncRNA267	0.7822	3.43899	13.8964	2.41068e-28	2.22079e-26	53.8468
p22848	0.890061	-1.51091	13.8747	2.74348e-28	2.52105e-26	53.7186
p21086	0.953896	-1.94533	13.8739	2.75528e-28	2.52558e-26	53.7144
p12865	1.59046	-3.15357	13.8697	2.82491e-28	2.58297e-26	53.6896
p24900	0.770802	-0.784049	13.8681	2.85309e-28	2.60226e-26	53.6798
p36599_v4	0.983774	0.458953	13.8637	2.92771e-28	2.65713e-26	53.6542
p6757	0.784725	0.804596	13.8625	2.94906e-28	2.66992e-26	53.647
RNA95882|RNS_964_101	0.926368	2.0682	13.8485	3.20589e-28	2.8953e-26	53.5642
p37744_v4	1.01425	1.79899	13.8373	3.42705e-28	3.08745e-26	53.498
RNA95674|RNS_756_129	0.70065	-1.71137	13.8246	3.69695e-28	3.32246e-26	53.4228
p8741	0.640165	0.145927	13.8068	4.10856e-28	3.68337e-26	53.3182
p29840	0.894442	1.47846	13.8045	4.16521e-28	3.72508e-26	53.3046
p22057	0.979634	2.31391	13.7979	4.33443e-28	3.867e-26	53.2651
p12580	1.12331	-0.747131	13.7883	4.58836e-28	4.08364e-26	53.2086
p42619_v4	1.22963	-1.33466	13.7764	4.92468e-28	4.37e-26	53.1385
p34713_v4	0.736875	4.63052	13.7761	4.93389e-28	4.37e-26	53.1366
p35160_v4	0.752226	-0.923358	13.7749	4.9697e-28	4.39114e-26	53.1295
p36819_v4	0.9099	-0.225751	13.7725	5.04219e-28	4.4445e-26	53.1151
RNA96126|RNS_1208_69	0.765949	3.00316	13.7619	5.37045e-28	4.70806e-26	53.0526
p36647_v4	1.05862	-2.00668	13.7617	5.37624e-28	4.70806e-26	53.0515
p476	0.676402	-0.324858	13.7616	5.37961e-28	4.70806e-26	53.0509
p34620_v4	0.911457	0.546751	13.7585	5.48094e-28	4.78535e-26	53.0324
RNA95320|RNS_402_171	0.670259	0.225643	13.7502	5.75896e-28	5.01617e-26	52.9833
RNA95063|RNS_145_193	1.00796	-1.17851	13.7408	6.08816e-28	5.29036e-26	52.9282
p8293	0.737292	4.09236	13.7395	6.13837e-28	5.32142e-26	52.92
p26924	0.687767	-0.428877	13.7378	6.20045e-28	5.36258e-26	52.9101
p21566	0.769913	0.00357117	13.7339	6.34585e-28	5.47545e-26	52.8871
RNA95103|RNS_185_190	0.654799	3.02333	13.7285	6.55477e-28	5.63777e-26	52.855
p28152	0.966405	1.47918	13.7282	6.56464e-28	5.63777e-26	52.8535
p40421_v4	0.941808	2.45202	13.7278	6.58208e-28	5.63957e-26	52.8508
p36751_v4	1.05272	1.05754	13.6939	8.05595e-28	6.88634e-26	52.6505
p1207	-0.647955	0.318095	-13.6915	8.17258e-28	6.96983e-26	52.6362
p26970	1.10758	-2.97253	13.6817	8.66038e-28	7.36874e-26	52.5787
p4987	0.741575	-1.59924	13.6733	9.10632e-28	7.73028e-26	52.5289
RNA95294|RNS_376_174	0.907273	1.03955	13.664	9.62704e-28	8.15348e-26	52.4738
p29680	0.989387	-3.17816	13.6634	9.66308e-28	8.15847e-26	52.4701
p42252_v4	0.804211	0.862025	13.6631	9.67733e-28	8.15847e-26	52.4686
p28901	0.878702	-2.52942	13.6553	1.01392e-27	8.52832e-26	52.4224
p18481	0.801564	0.982821	13.6541	1.02142e-27	8.57174e-26	52.4151
p26801	-1.05418	-2.14647	-13.6494	1.05022e-27	8.7934e-26	52.3875
RNA147558|p0662_imsncRNA420	1.47552	-2.00716	13.6369	1.13187e-27	9.4555e-26	52.3133
p10887	0.93271	3.51537	13.6322	1.16395e-27	9.70142e-26	52.2856
p11665	1.09592	-0.682229	13.6282	1.19227e-27	9.91498e-26	52.2617
p33550	0.908283	-1.13903	13.6244	1.21919e-27	1.0116e-25	52.2396
p11270	0.875197	-1.59488	13.622	1.23731e-27	1.02432e-25	52.2249
p6190	1.09216	-2.68901	13.6181	1.26633e-27	1.04599e-25	52.202
p6564	1.13152	-0.95509	13.6115	1.31689e-27	1.08531e-25	52.1631
RNA147652|p0756_imsncRNA539	0.613837	2.92133	13.6016	1.39701e-27	1.14639e-25	52.1046
p16609	1.24935	-2.87445	13.6016	1.39724e-27	1.14639e-25	52.1044
p5569	0.928999	-1.88041	13.5999	1.41159e-27	1.15558e-25	52.0943
p11375	0.629991	0.0388565	13.5775	1.61323e-27	1.31772e-25	51.9619
p2284	1.04747	-1.75069	13.5675	1.71237e-27	1.3956e-25	51.9027
p35972_v4	0.744095	-0.418482	13.5668	1.71979e-27	1.39855e-25	51.8984
p34646_v4	0.977492	5.26207	13.5647	1.74177e-27	1.41329e-25	51.8859
p10813	1.25464	-1.08357	13.5552	1.84324e-27	1.49233e-25	51.8297
p26999	0.818123	-0.257535	13.5514	1.88522e-27	1.52296e-25	51.8074
p34538_v4	0.749031	2.20601	13.5406	2.01105e-27	1.62106e-25	51.7433
p16111	0.790198	-1.22347	13.5303	2.1383e-27	1.71985e-25	51.6825
RNA95352|RNS_434_167	1.0875	-2.4444	13.5276	2.17357e-27	1.74441e-25	51.6662
p12593	0.662404	-0.99918	13.5146	2.3494e-27	1.88142e-25	51.5891
p28070	0.688717	-0.291249	13.5077	2.4482e-27	1.95627e-25	51.5482
p13616	1.12278	-1.78319	13.4925	2.68151e-27	2.13806e-25	51.458
RNA95010|RNS_92_196	0.653163	2.26104	13.4892	2.73345e-27	2.17475e-25	51.439
p11057	1.02172	-2.13283	13.4888	2.74008e-27	2.17532e-25	51.4366
RNA147772|p0876_imsncRNA687	1.03595	-1.55351	13.4798	2.89247e-27	2.29135e-25	51.3829
p20675	1.02177	-1.80902	13.4782	2.92012e-27	2.30828e-25	51.3734
RNA147550|p0654_imsncRNA409	0.828154	2.21961	13.4748	2.98032e-27	2.35081e-25	51.3532
p38223_v4	0.989591	-2.7071	13.4643	3.17242e-27	2.49697e-25	51.2913
p36816_v4	0.729052	1.4317	13.4627	3.20263e-27	2.50988e-25	51.2819
p16154	0.787702	-2.10154	13.4624	3.20842e-27	2.50988e-25	51.2801
p3271	1.10195	-1.93655	13.4624	3.2093e-27	2.50988e-25	51.2798
p35661_v4	0.670744	3.40906	13.4564	3.32666e-27	2.59614e-25	51.2442
p11661	1.60716	-1.96559	13.4482	3.49302e-27	2.72019e-25	51.1958
p18031	0.926836	-0.106886	13.4447	3.56801e-27	2.77271e-25	51.1747
p19152	0.987007	1.00207	13.4428	3.60867e-27	2.79839e-25	51.1635
RNA147299|p0403_imsncRNA819	-1.78367	-0.113508	-13.4423	3.61973e-27	2.80106e-25	51.1605
p36555_v4	0.67729	4.04144	13.4416	3.63407e-27	2.80625e-25	51.1566
p28867	1.18147	-1.81018	13.4386	3.70071e-27	2.85172e-25	51.1385
RNA95128|RNS_210_189	0.773097	-2.28901	13.4381	3.71046e-27	2.85325e-25	51.1359
p8507	0.807224	1.50754	13.4297	3.9028e-27	2.99489e-25	51.0858
p15858	0.752048	1.39249	13.4242	4.03198e-27	3.08116e-25	51.0535
p14523	0.934948	0.509729	13.4238	4.04139e-27	3.08193e-25	51.0512
p24401	1.24722	-3.23464	13.4219	4.08813e-27	3.11113e-25	51.0398
p35987_v4	0.909056	2.33898	13.4208	4.11533e-27	3.12095e-25	51.0332
p35484_v4	0.738089	-0.952658	13.4207	4.11801e-27	3.12095e-25	51.0326
p35225_v4	0.861495	-0.662071	13.4187	4.16681e-27	3.15143e-25	51.0209
p10308	1.21787	-1.55218	13.4171	4.20678e-27	3.17512e-25	51.0114
p20183	0.839803	-1.21168	13.4139	4.28954e-27	3.22435e-25	50.9921
p28839	0.590544	3.44008	13.4121	4.335e-27	3.25187e-25	50.9817
p19492	0.74506	2.92336	13.4115	4.35023e-27	3.25665e-25	50.9782
p10331	1.03702	1.29912	13.4015	4.62017e-27	3.4517e-25	50.9185
p6919	0.769015	1.40352	13.3996	4.67051e-27	3.48223e-25	50.9077
p8548	1.51397	-2.24558	13.3966	4.75651e-27	3.53917e-25	50.8896
p41365_v4	0.843263	2.58744	13.3927	4.86849e-27	3.61517e-25	50.8666
p20719	0.897884	-2.62915	13.3878	5.01335e-27	3.71524e-25	50.8375
p17985	1.17848	-2.52434	13.3805	5.23817e-27	3.87155e-25	50.794
p16022	0.7479	-1.1505	13.3802	5.24535e-27	3.87155e-25	50.7926
p19216	1.46313	-3.35472	13.3752	5.40473e-27	3.98119e-25	50.763
p42350_v4	1.33986	-2.37602	13.3742	5.43798e-27	3.99768e-25	50.7569
RNA95731|RNS_813_120	0.864595	-1.93616	13.3661	5.70902e-27	4.18855e-25	50.7086
RNA147332|p0436_imsncRNA843	0.680656	2.93698	13.3572	6.02157e-27	4.40906e-25	50.6558
RNA95656|RNS_738_131	0.705386	-0.868207	13.356	6.06454e-27	4.4317e-25	50.6487
p10513	0.684877	0.461987	13.3529	6.17822e-27	4.50581e-25	50.6303
p36256_v4	1.08379	-0.0511256	13.3517	6.22133e-27	4.52827e-25	50.6234
RNA147695|p0799_imsncRNA592	1.45296	-2.59604	13.3504	6.27249e-27	4.55648e-25	50.6153
RNA95819|RNS_901_109	0.697537	-0.299297	13.3458	6.44522e-27	4.67272e-25	50.5884
p33970_v4	0.639119	2.44098	13.342	6.59347e-27	4.77079e-25	50.5658
RNA147699|p0803_imsncRNA597	0.70042	-0.784513	13.3411	6.62841e-27	4.78665e-25	50.5606
p26736	0.856345	0.0628606	13.3405	6.65541e-27	4.79673e-25	50.5565
p4681	0.938543	-1.38191	13.3365	6.81416e-27	4.90153e-25	50.5332
p22760	1.01977	0.0817059	13.3249	7.30429e-27	5.24382e-25	50.4643
p24446	0.780447	0.629881	13.3223	7.41745e-27	5.31468e-25	50.449
p6743	0.968094	-0.301482	13.3118	7.90236e-27	5.65111e-25	50.3862
RNA95176|RNS_258_186	0.629039	3.30144	13.3036	8.29559e-27	5.92079e-25	50.3381
RNA95595|RNS_677_138	0.703421	0.505411	13.3032	8.3168e-27	5.92443e-25	50.3356
RNA96055|RNS_1137_78	0.656526	1.52399	13.3008	8.43777e-27	5.99898e-25	50.3212
p10770	1.34657	0.580087	13.2948	8.74492e-27	6.20535e-25	50.2858
p22557	0.881713	0.315357	13.2902	8.99026e-27	6.36715e-25	50.2583
RNA95927|RNS_1009_94	0.894693	3.22445	13.2886	9.07713e-27	6.41631e-25	50.2488
RNA147519|p0623_imsncRNA354	0.710035	2.98228	13.2846	9.29927e-27	6.56072e-25	50.2248
p8055	0.818541	0.0820083	13.2814	9.47889e-27	6.67463e-25	50.2059
p35157_v4	0.908918	2.59544	13.2713	1.00665e-26	7.07488e-25	50.1462
p8406	-0.982976	2.25061	-13.2663	1.03772e-26	7.27929e-25	50.1161
p34891_v4	0.892032	6.31274	13.2644	1.04935e-26	7.34686e-25	50.105
p29310	0.866929	-0.820448	13.2639	1.05226e-26	7.35324e-25	50.1023
p35061_v4	0.904516	0.128524	13.2628	1.05949e-26	7.38967e-25	50.0955
RNA147357|p0461_imsncRNA3	0.867743	1.07221	13.2595	1.08047e-26	7.52176e-25	50.076
p21243	-2.26026	-1.39094	-13.2468	1.16604e-26	8.07159e-25	50.0005
p7555	0.936282	-1.32926	13.2354	1.24835e-26	8.62508e-25	49.9328
p28087	0.73463	4.19203	13.2346	1.25463e-26	8.65221e-25	49.9278
p10950	0.909591	2.69006	13.2334	1.26358e-26	8.69764e-25	49.9208
p26581	0.623834	1.42701	13.2319	1.27478e-26	8.75831e-25	49.912
p39056_v4	0.914949	1.01251	13.2315	1.27796e-26	8.76383e-25	49.9096
p14957	1.89001	-2.69014	13.2241	1.33556e-26	9.14175e-25	49.8659
RNA147146|p0250_imsncRNA395	0.913908	-1.87121	13.2171	1.3926e-26	9.51448e-25	49.8244
p26738	0.689825	-1.32371	13.2151	1.4097e-26	9.61342e-25	49.8123
p20010	0.784946	2.61806	13.2128	1.4292e-26	9.72834e-25	49.7987
p5819	0.609095	3.33102	13.2117	1.43857e-26	9.77402e-25	49.7922
p7213	0.881343	-1.93923	13.2076	1.47425e-26	9.99797e-25	49.7679
p20637	0.800937	-0.370815	13.2025	1.52027e-26	1.02911e-24	49.7374
p34478_v4	0.652698	4.63645	13.2009	1.53465e-26	1.03693e-24	49.7281
p20817	0.724641	3.24725	13.1958	1.58299e-26	1.06763e-24	49.6973
p7278	1.71302	-0.42302	13.1883	1.65519e-26	1.11247e-24	49.6531
p29534	1.11826	-2.72366	13.1883	1.65552e-26	1.11247e-24	49.6529
RNA95341|RNS_423_169	0.658824	-1.24463	13.1821	1.71804e-26	1.15237e-24	49.6161
p33851	0.920527	2.18534	13.1803	1.73634e-26	1.16253e-24	49.6056
p12258	0.908124	-2.03267	13.1763	1.77892e-26	1.18887e-24	49.5816
p34918_v4	0.795101	4.47087	13.1714	1.83205e-26	1.22215e-24	49.5524
p2444	-0.705532	1.16348	-13.1704	1.84312e-26	1.22731e-24	49.5464
p35479_v4	1.09876	-2.00917	13.1644	1.91072e-26	1.27002e-24	49.5107
p34537_v4	0.744331	2.1442	13.162	1.9385e-26	1.28616e-24	49.4964
p27969	0.794783	1.81884	13.161	1.94918e-26	1.29092e-24	49.491
p13083	-1.73192	-3.6507	-13.1589	1.97391e-26	1.30494e-24	49.4785
RNA147417|p0521_imsncRNA110	0.83942	1.61719	13.1564	2.00452e-26	1.3228e-24	49.4632
p34709_v4	0.591171	2.82423	13.1557	2.01215e-26	1.32546e-24	49.4594
p33885	0.797861	3.56213	13.1527	2.04847e-26	1.34697e-24	49.4417
RNA96139|RNS_1221_66	0.92142	1.04288	13.1486	2.10012e-26	1.37846e-24	49.417
p17655	0.891181	3.17486	13.147	2.12075e-26	1.38953e-24	49.4073
p11819	0.94458	1.06348	13.1379	2.23876e-26	1.46164e-24	49.3536
p4475	0.628963	3.19378	13.1319	2.32091e-26	1.51258e-24	49.3179
p34610_v4	0.702797	4.54476	13.1269	2.39121e-26	1.55564e-24	49.2883
p3712	1.01611	-1.66818	13.1209	2.47903e-26	1.60992e-24	49.2525
p2919	-1.21737	-1.25537	-13.1195	2.50044e-26	1.62097e-24	49.244
p36597_v4	0.753627	0.336142	13.1186	2.51352e-26	1.62658e-24	49.2388
p36179_v4	0.711737	1.97194	13.1162	2.55071e-26	1.64774e-24	49.2243
p5655	1.08571	-2.3575	13.1093	2.65766e-26	1.71382e-24	49.1835
p23158	1.05014	0.674151	13.1082	2.67606e-26	1.72266e-24	49.1767
p36321_v4	0.927982	2.61078	13.1014	2.78633e-26	1.79051e-24	49.1366
p2611	0.686658	1.12673	13.0986	2.83411e-26	1.81803e-24	49.1198
p22842	1.51291	-3.32487	13.0956	2.88601e-26	1.8481e-24	49.1018
RNA33478|snoRNA_scaRNA_74_135	-1.80522	-1.12687	-13.0952	2.89318e-26	1.84947e-24	49.0993
p39065_v4	-0.588984	3.80943	-13.0936	2.92045e-26	1.86366e-24	49.09
RNA147162|p0266_imsncRNA457	1.20429	-2.54642	13.0833	3.10694e-26	1.97923e-24	49.0286
RNA147474|p0578_imsncRNA266	0.957328	0.773596	13.0707	3.34984e-26	2.13028e-24	48.954
p10912	0.751289	-0.853735	13.0645	3.47689e-26	2.20345e-24	48.9171
p6584	0.77907	2.42805	13.0633	3.50177e-26	2.2154e-24	48.91
p5640	0.919381	1.35603	13.0597	3.57832e-26	2.25994e-24	48.8886
p23895	1.08134	-2.15481	13.0522	3.74307e-26	2.35993e-24	48.8439
p9684	1.07152	-0.611725	13.0491	3.81464e-26	2.40094e-24	48.8251
p35266_v4	1.39179	-3.10753	13.0424	3.97051e-26	2.49477e-24	48.7854
p3434	-1.78984	-2.01061	-13.0417	3.988e-26	2.50148e-24	48.7811
p34429_v4	0.777845	2.5361	13.0386	4.06096e-26	2.54291e-24	48.7631
p22355	0.837189	-0.0192535	13.0375	4.08969e-26	2.55654e-24	48.7561
p34552_v4	0.785826	2.82078	13.0295	4.2899e-26	2.67715e-24	48.7087
p2465	-1.00096	-1.17636	-13.0277	4.33593e-26	2.70128e-24	48.6981
p13729	0.864149	1.74728	13.0247	4.41604e-26	2.74654e-24	48.68
p2617	0.842948	-0.675735	13.0235	4.44701e-26	2.76101e-24	48.673
p36020_v4	0.726462	2.59496	13.0059	4.9427e-26	3.05343e-24	48.5682
p19155	1.19374	-3.0382	13.0031	5.02635e-26	3.09989e-24	48.5516
p26885	0.764396	1.12233	13.0021	5.05711e-26	3.11364e-24	48.5456
p34366_v4	0.656879	-0.548914	13.0015	5.0753e-26	3.11961e-24	48.542
p8375	0.748216	0.373549	12.9938	5.31299e-26	3.2569e-24	48.4966
p7509	0.95112	-0.919834	12.9937	5.31637e-26	3.2569e-24	48.496
p26180	0.700662	0.497633	12.9899	5.44008e-26	3.32714e-24	48.4732
p34647_v4	0.682277	3.65788	12.9829	5.67505e-26	3.46508e-24	48.4312
RNA95279|RNS_361_175	0.660133	2.82425	12.9774	5.86567e-26	3.57553e-24	48.3985
p5786	0.623932	1.05757	12.972	6.05596e-26	3.68542e-24	48.3668
p34887_v4	0.642785	6.20041	12.9692	6.16075e-26	3.74299e-24	48.3498
p24076	0.69907	4.25013	12.9536	6.76598e-26	4.10392e-24	48.2569
p15178	1.01835	-2.75438	12.9388	7.39395e-26	4.46272e-24	48.1689
p22713	0.662063	0.125129	12.9301	7.78986e-26	4.69397e-24	48.1172
p25569	0.83701	3.70643	12.9289	7.84453e-26	4.71786e-24	48.1102
p26403	-1.58174	-2.67495	-12.9287	7.85518e-26	4.71786e-24	48.1089
p34766_v4	0.849445	-1.27879	12.924	8.08152e-26	4.84588e-24	48.0807
p8498	0.78624	1.91495	12.9233	8.11339e-26	4.85703e-24	48.0768
p3484	0.803813	0.413541	12.923	8.12655e-26	4.85703e-24	48.0752
p35316_v4	0.736591	0.407512	12.9228	8.14071e-26	4.8576e-24	48.0735
RNA95881|RNS_963_101	1.63091	-0.97515	12.9193	8.31034e-26	4.95078e-24	48.053
RNA95109|RNS_191_190	0.835702	-1.18836	12.9179	8.38171e-26	4.97802e-24	48.0445
p34430_v4	0.594756	1.87678	12.9179	8.38315e-26	4.97802e-24	48.0444
RNA95012|RNS_94_196	0.681307	1.91745	12.9138	8.59156e-26	5.09355e-24	48.02
p34258_v4	1.23132	-2.78697	12.9115	8.70923e-26	5.155e-24	48.0065
p7080	0.590193	0.928901	12.9108	8.74468e-26	5.16766e-24	48.0025
RNA95097|RNS_179_191	0.789803	1.05471	12.9093	8.82736e-26	5.20814e-24	47.9932
p20538	1.12397	-2.56945	12.9041	9.1067e-26	5.36435e-24	47.9623
p35422_v4	0.68554	1.67028	12.9011	9.27178e-26	5.45284e-24	47.9445
p18853	0.89561	0.899351	12.8975	9.47213e-26	5.56178e-24	47.9233
p35368_v4	0.783838	3.52481	12.8959	9.5629e-26	5.60612e-24	47.9138
p18539	0.614396	4.02647	12.8934	9.70983e-26	5.68319e-24	47.8987
p22079	0.592391	-0.451929	12.8905	9.88312e-26	5.77542e-24	47.8811
p34452_v4	0.812289	-1.15986	12.8882	1.00154e-25	5.8434e-24	47.868
p36539_v4	0.775544	-0.519151	12.8813	1.04447e-25	6.08425e-24	47.8263
p8951	0.812741	0.239987	12.8702	1.11615e-25	6.49153e-24	47.7605
p7298	0.811032	1.28494	12.8655	1.14845e-25	6.66883e-24	47.7322
RNA94926|RNS_8_200	0.755603	1.06408	12.8637	1.16065e-25	6.72901e-24	47.7218
p29454	0.723292	2.15207	12.8629	1.16629e-25	6.75109e-24	47.7169
p37926_v4	-1.23661	-0.0939139	-12.8625	1.1692e-25	6.75726e-24	47.7145
RNA95000|RNS_82_196	0.837083	1.81669	12.8546	1.22579e-25	7.07321e-24	47.6676
p35899_v4	0.748555	-1.42206	12.8542	1.22845e-25	7.07743e-24	47.6655
RNA147590|p0694_imsncRNA462	0.635852	2.39721	12.853	1.23766e-25	7.1082e-24	47.6581
p28068	0.639692	0.0549573	12.8495	1.26407e-25	7.24859e-24	47.6371
p27923	0.800392	-0.558926	12.848	1.27567e-25	7.30373e-24	47.6281
RNA147426|p0530_imsncRNA129	0.921684	-0.880504	12.8457	1.29317e-25	7.39238e-24	47.6145
RNA95013|RNS_95_196	0.650457	2.94216	12.8267	1.44957e-25	8.2736e-24	47.5013
p28212	0.987868	-2.02633	12.8259	1.45682e-25	8.30209e-24	47.4964
p14513	1.01572	-1.80033	12.8219	1.49238e-25	8.49154e-24	47.4725
p35205_v4	0.848301	4.93795	12.8206	1.50347e-25	8.54143e-24	47.4651
p35863_v4	1.10457	-2.54805	12.8185	1.52317e-25	8.62666e-24	47.4522
RNA147013|p0117_imsncRNA192	-1.45819	-1.03452	-12.8132	1.57196e-25	8.87564e-24	47.421
RNA147621|p0725_imsncRNA501	0.886206	-1.25778	12.8129	1.57478e-25	8.87795e-24	47.4192
p5648	0.589186	-1.01375	12.8114	1.58898e-25	8.94429e-24	47.4103
p24253	-1.27805	-4.01786	-12.8058	1.64326e-25	9.23569e-24	47.377
RNA95055|RNS_137_194	0.733175	2.90515	12.8023	1.6783e-25	9.4182e-24	47.356
p35169_v4	1.10887	-1.77589	12.801	1.69114e-25	9.47582e-24	47.3485
p21984	0.700364	1.31034	12.7998	1.70347e-25	9.53037e-24	47.3413
p26067	0.924685	-2.04831	12.7966	1.73715e-25	9.70401e-24	47.3219
p9963	0.757136	-1.37597	12.7882	1.82729e-25	1.01921e-23	47.2717
RNA147495|p0599_imsncRNA310	-1.12991	-0.563743	-12.7843	1.87066e-25	1.04182e-23	47.2484
p22268	0.759701	-0.131594	12.7836	1.87855e-25	1.04417e-23	47.2443
p3247	0.977961	-0.669583	12.7834	1.88056e-25	1.04417e-23	47.2432
p8514	-0.809636	2.20147	-12.783	1.88443e-25	1.04474e-23	47.2412
p35206_v4	0.882024	5.58469	12.7797	1.92268e-25	1.06434e-23	47.2212
p15849	0.930864	0.76599	12.7736	1.99466e-25	1.10252e-23	47.1848
p26492	0.76158	1.63012	12.7733	1.99841e-25	1.10294e-23	47.1829
p9090	0.822154	0.791897	12.7609	2.15195e-25	1.18589e-23	47.1095
p4718	1.53752	-0.42359	12.7596	2.16934e-25	1.19369e-23	47.1016
p21020	0.793456	2.09829	12.753	2.25729e-25	1.24023e-23	47.0622
RNA95720|RNS_802_121	0.858603	2.16397	12.7508	2.28709e-25	1.25472e-23	47.0491
p27524	1.11996	0.920168	12.7464	2.34895e-25	1.28674e-23	47.0227
p16857	0.982513	-1.7171	12.7453	2.36469e-25	1.29344e-23	47.0161
p10511	0.970053	-0.418991	12.7298	2.59432e-25	1.41693e-23	46.9242
p6601	0.838152	-0.214906	12.7286	2.61322e-25	1.42514e-23	46.917
p36564_v4	0.905578	-1.76837	12.7278	2.62675e-25	1.43039e-23	46.9118
p25486	-0.996351	0.557553	-12.7245	2.67874e-25	1.45655e-23	46.8924
p14354	0.786583	-1.13847	12.7195	2.76044e-25	1.49875e-23	46.8626
RNA95707|RNS_789_123	0.728823	2.78022	12.7153	2.83217e-25	1.53543e-23	46.8372
p36119_v4	1.00741	-0.336661	12.7128	2.87356e-25	1.55557e-23	46.8228
p20738	0.62631	0.913347	12.7117	2.89401e-25	1.56176e-23	46.8158
p35994_v4	1.01286	2.6432	12.7115	2.89639e-25	1.56176e-23	46.8149
RNA33423|snoRNA_scaRNA_18_204	-0.818281	0.81148	-12.7114	2.89933e-25	1.56176e-23	46.8139
p34626_v4	0.865997	3.32771	12.7112	2.90198e-25	1.56176e-23	46.813
p11826	0.693593	0.525659	12.7087	2.94554e-25	1.58288e-23	46.7983
p24566	0.938365	0.330334	12.7055	3.00269e-25	1.61124e-23	46.7792
p18474	0.727645	-0.595167	12.6966	3.16885e-25	1.69545e-23	46.7258
p7086	0.787631	2.14886	12.6807	3.4869e-25	1.8629e-23	46.631
p3727	0.859128	-1.15243	12.6721	3.67197e-25	1.95893e-23	46.5797
p42144_v4	-1.35924	-0.439371	-12.6716	3.68132e-25	1.96108e-23	46.5772
p9444	0.807152	1.87906	12.6669	3.78841e-25	2.01229e-23	46.5487
p33628	0.864099	-1.90278	12.6652	3.82566e-25	2.02914e-23	46.539
RNA95538|RNS_620_146	0.719778	1.87596	12.6645	3.84188e-25	2.03482e-23	46.5348
p21432	1.24245	-0.385438	12.6628	3.88267e-25	2.05346e-23	46.5244
p8813	0.724552	1.68099	12.659	3.97206e-25	2.09772e-23	46.5018
p35006_v4	0.944915	5.65932	12.6581	3.99383e-25	2.10619e-23	46.4964
p34221_v4	0.792328	2.28376	12.6534	4.1082e-25	2.1634e-23	46.4684
p7114	1.41856	-2.42804	12.6508	4.17223e-25	2.19397e-23	46.453
p2361	0.65583	-0.842975	12.6498	4.19825e-25	2.2045e-23	46.4469
p37925_v4	-1.68904	-1.35931	-12.6465	4.28125e-25	2.24488e-23	46.4275
RNA147710|p0814_imsncRNA608	0.859561	1.58899	12.6386	4.49082e-25	2.35141e-23	46.3801
p20697	1.31263	-0.686413	12.6345	4.60263e-25	2.3997e-23	46.3557
p7364	0.633508	0.510878	12.6342	4.61076e-25	2.40053e-23	46.3539
p29471	1.06178	-1.33868	12.6297	4.73778e-25	2.46317e-23	46.327
p4818	-0.813724	0.419578	-12.6293	4.74812e-25	2.46506e-23	46.3248
p7184	-1.10933	0.245942	-12.6279	4.78936e-25	2.48297e-23	46.3162
p17015	-1.02838	-0.808881	-12.6273	4.80621e-25	2.4882e-23	46.3128
p11477	0.643149	1.58355	12.615	5.17538e-25	2.67555e-23	46.2394
p20613	0.741289	1.79822	12.612	5.27076e-25	2.72103e-23	46.2213
p20711	-1.43986	-1.79624	-12.6106	5.31357e-25	2.73928e-23	46.2133
p11292	0.763533	-1.85006	12.5989	5.70285e-25	2.93585e-23	46.1432
RNA95107|RNS_189_190	0.966723	-3.64479	12.5984	5.71882e-25	2.93693e-23	46.1404
p41880_v4	0.924396	-2.41019	12.5983	5.72093e-25	2.93693e-23	46.14
p33931	-1.22226	-1.19898	-12.5978	5.74064e-25	2.94294e-23	46.1366
p23974	0.850486	-1.98784	12.5972	5.75893e-25	2.9482e-23	46.1334
RNA96173|RNS_1255_61	0.725159	1.40664	12.5962	5.7957e-25	2.9629e-23	46.1271
p34600_v4	1.38762	-3.12499	12.5901	6.01284e-25	3.06538e-23	46.0907
RNA147390|p0494_imsncRNA48	0.780332	0.596441	12.5897	6.02617e-25	3.06792e-23	46.0885
p3378	0.678337	0.993023	12.5883	6.07771e-25	3.08988e-23	46.08
p25261	0.66355	0.260882	12.5879	6.09262e-25	3.09318e-23	46.0776
p18585	0.645762	-0.76637	12.5837	6.24807e-25	3.16773e-23	46.0526
p11789	0.665454	2.83971	12.5824	6.29844e-25	3.18887e-23	46.0447
p33937	1.19889	-3.6165	12.578	6.4657e-25	3.26905e-23	46.0187
p660	0.710765	-2.41881	12.5716	6.7214e-25	3.39121e-23	45.9802
p44005_v4	0.805198	-1.03204	12.5714	6.72577e-25	3.39121e-23	45.9796
p15248	0.788231	-0.788368	12.5704	6.76869e-25	3.40817e-23	45.9733
p6589	-1.23429	0.790598	-12.5485	7.72358e-25	3.88366e-23	45.8424
p6836	1.02639	-3.48613	12.5457	7.85403e-25	3.94386e-23	45.8258
p5969	-0.909344	5.50842	-12.5379	8.23091e-25	4.12747e-23	45.7793
p8114	-1.10347	2.49841	-12.5322	8.51546e-25	4.26435e-23	45.7456
p17056	0.744037	1.48218	12.5284	8.71257e-25	4.35711e-23	45.7229
RNA95888|RNS_970_100	0.776195	0.320226	12.525	8.89251e-25	4.44106e-23	45.7027
RNA147414|p0518_imsncRNA106	0.60417	3.05716	12.5234	8.98031e-25	4.47882e-23	45.6929
p18183	0.889124	-0.483782	12.5213	9.09299e-25	4.52888e-23	45.6805
RNA95484|RNS_566_153	0.649328	0.472978	12.5211	9.10639e-25	4.52941e-23	45.6791
RNA147719|p0823_imsncRNA623	0.746956	1.83826	12.5201	9.15929e-25	4.54957e-23	45.6733
p20452	0.998586	-0.212742	12.5143	9.48355e-25	4.70428e-23	45.6388
p20505	0.958961	-2.47628	12.5062	9.95698e-25	4.92582e-23	45.5905
RNA147050|p0154_imsncRNA245	-1.25843	-1.88183	-12.4999	1.03432e-24	5.10999e-23	45.5528
p38799_v4	0.798161	1.7986	12.4988	1.04147e-24	5.13844e-23	45.546
p36740_v4	0.71692	2.24075	12.4957	1.06107e-24	5.22812e-23	45.5275
p14942	1.00823	0.956246	12.4896	1.1008e-24	5.4166e-23	45.491
p16826	0.813518	5.23357	12.4857	1.12696e-24	5.53793e-23	45.4678
p11111	0.702524	0.161236	12.4819	1.15286e-24	5.65764e-23	45.4452
p20620	0.743428	-1.2791	12.4809	1.16014e-24	5.68576e-23	45.439
p34599_v4	1.41441	-3.78074	12.4806	1.16202e-24	5.6874e-23	45.4374
p26796	-1.66681	-2.92487	-12.4794	1.17012e-24	5.71944e-23	45.4305
p29149	1.07658	-2.87047	12.4783	1.17798e-24	5.75022e-23	45.4239
p27955	0.633152	2.96475	12.4754	1.19907e-24	5.84537e-23	45.4063
p42387_v4	0.897952	-2.3631	12.4696	1.24131e-24	6.03527e-23	45.3719
p6897	-0.952022	-0.0669407	-12.4606	1.31079e-24	6.36467e-23	45.3179
p7023	1.31099	-1.75251	12.4576	1.33432e-24	6.4704e-23	45.3003
p24822	0.847001	-1.9688	12.4464	1.42723e-24	6.90272e-23	45.2335
p14180	0.754751	-1.21097	12.4342	1.53623e-24	7.42014e-23	45.1606
p14130	0.873118	-1.15871	12.4322	1.55503e-24	7.50106e-23	45.1485
p15103	-1.44849	0.0472962	-12.4271	1.60333e-24	7.72394e-23	45.1182
p29332	1.42824	-2.52157	12.4262	1.61197e-24	7.75537e-23	45.1129
p35421_v4	0.64422	1.69799	12.426	1.61447e-24	7.75726e-23	45.1113
p15527	0.782873	0.717174	12.4215	1.65868e-24	7.94892e-23	45.0845
RNA147788|p0892_imsncRNA708	1.15541	-3.88903	12.4204	1.66978e-24	7.99168e-23	45.0779
p1982	0.650992	-0.462415	12.4179	1.69473e-24	8.10057e-23	45.0632
p26124	0.925743	1.94278	12.414	1.73477e-24	8.28118e-23	45.0401
RNA95889|RNS_971_100	0.664532	0.959176	12.3989	1.90055e-24	9.06079e-23	44.9496
p36525_v4	0.699169	3.95107	12.3977	1.91337e-24	9.11009e-23	44.9429
p41882_v4	0.936486	-0.367958	12.3959	1.93441e-24	9.19834e-23	44.932
p17952	1.11015	-2.88709	12.3943	1.95391e-24	9.27044e-23	44.9221
RNA33427|snoRNA_scaRNA_22_178	-1.28393	-0.520974	-12.3942	1.95493e-24	9.27044e-23	44.9216
p34426_v4	0.65991	0.540145	12.394	1.95714e-24	9.27044e-23	44.9205
p228	0.820272	-0.572592	12.3855	2.05934e-24	9.74197e-23	44.87
p35109_v4	0.960909	0.673716	12.3728	2.22296e-24	1.0489e-22	44.7942
RNA95153|RNS_235_187	1.00003	-1.93233	12.372	2.23389e-24	1.05271e-22	44.7893
p27985	0.848888	1.7467	12.3647	2.33424e-24	1.09859e-22	44.7458
p10817	0.716718	0.013738	12.3616	2.37882e-24	1.11814e-22	44.727
RNA147006|p0110_imsncRNA185	-1.25693	-1.98692	-12.3612	2.38488e-24	1.11955e-22	44.7245
p3104	1.22113	-2.71984	12.3607	2.39177e-24	1.12136e-22	44.7216
p33693	1.3678	2.49342	12.3598	2.4042e-24	1.12575e-22	44.7165
p37812_v4	0.765266	-0.084698	12.3585	2.42387e-24	1.13351e-22	44.7084
p36055_v4	0.598188	-1.12456	12.3574	2.43915e-24	1.13921e-22	44.7022
p28061	0.72164	3.40043	12.353	2.50577e-24	1.16736e-22	44.6755
p25674	0.883456	-0.774891	12.3522	2.51675e-24	1.17099e-22	44.6711
RNA94957|RNS_39_198	0.653271	-0.915998	12.3516	2.52609e-24	1.17385e-22	44.6674
p2605	0.790512	-0.216977	12.3438	2.64702e-24	1.22849e-22	44.6211
p15917	1.27862	-2.72699	12.3425	2.6685e-24	1.2369e-22	44.6131
p13438	1.02481	-2.06042	12.3416	2.68278e-24	1.24195e-22	44.6078
p34862_v4	0.704299	-1.25586	12.3364	2.76919e-24	1.28034e-22	44.5763
p4882	-1.18071	0.247058	-12.3257	2.95218e-24	1.36152e-22	44.5129
p21037	-1.9953	-2.58474	-12.322	3.01923e-24	1.3907e-22	44.4906
RNA95464|RNS_546_155	1.40843	-2.95774	12.3208	3.04027e-24	1.39864e-22	44.4837
p26890	0.814509	0.88237	12.3198	3.05961e-24	1.40578e-22	44.4775
p8818	0.704156	-0.0596802	12.3168	3.11519e-24	1.42953e-22	44.4596
p35836_v4	0.673946	-0.818868	12.313	3.18666e-24	1.4605e-22	44.4371
p34762_v4	0.77706	6.38937	12.3098	3.24937e-24	1.48739e-22	44.4178
p41858_v4	0.739854	-1.96369	12.3054	3.33762e-24	1.52588e-22	44.3912
p611	0.930508	0.0445759	12.3005	3.43565e-24	1.56875e-22	44.3625
p6228	0.80179	-0.32203	12.2983	3.48212e-24	1.58603e-22	44.3492
p34555_v4	0.985259	-0.269933	12.2959	3.53306e-24	1.60706e-22	44.3348
p5885	0.999223	-2.77392	12.2955	3.54107e-24	1.60706e-22	44.3326
p17539	0.608469	-0.485052	12.2955	3.54141e-24	1.60706e-22	44.3325
RNA95564|RNS_646_143	0.9309	-2.43601	12.2846	3.78097e-24	1.71365e-22	44.2676
p34697_v4	0.997157	-2.3954	12.2825	3.83041e-24	1.73392e-22	44.2547
p28960	-1.2205	-1.50712	-12.2752	4.00199e-24	1.80936e-22	44.2112
p3194	0.974154	-0.397846	12.2711	4.10329e-24	1.85061e-22	44.1864
p10907	0.809163	-0.845658	12.2655	4.24242e-24	1.91101e-22	44.1534
p1505	0.874936	0.229908	12.2649	4.2596e-24	1.9164e-22	44.1494
p26040	1.02755	-1.99086	12.2581	4.43681e-24	1.99126e-22	44.109
p2620	0.871077	1.65822	12.2538	4.55416e-24	2.04143e-22	44.0831
p33976_v4	0.760998	-0.358532	12.2534	4.56521e-24	2.04389e-22	44.0807
RNA96023|RNS_1105_82	-2.01768	-2.38026	-12.2515	4.61726e-24	2.06468e-22	44.0694
p42938_v4	0.785028	-1.74429	12.2501	4.65441e-24	2.07876e-22	44.0615
p29780	0.817274	-0.699644	12.2484	4.70393e-24	2.09833e-22	44.051
p785	0.67148	1.06315	12.2455	4.78549e-24	2.13165e-22	44.034
p28144	0.802857	-0.435445	12.2454	4.79022e-24	2.13165e-22	44.033
RNA95069|RNS_151_193	1.03109	-2.89923	12.2449	4.80475e-24	2.13553e-22	44.03
p937	1.18547	-3.78379	12.2326	5.17373e-24	2.29398e-22	43.9566
p3060	0.585192	0.43211	12.2311	5.2188e-24	2.31118e-22	43.948
p8594	0.948903	-2.069	12.2278	5.32375e-24	2.35481e-22	43.9283
RNA33611|snoRNA_scaRNA_207_85	-1.00939	0.773237	-12.2266	5.36455e-24	2.36716e-22	43.9207
p21600	0.664895	9.25462	12.2238	5.4537e-24	2.40362e-22	43.9044
p14930	0.871219	-0.986742	12.2232	5.47624e-24	2.41066e-22	43.9003
p15309	0.857985	1.07252	12.2176	5.66236e-24	2.48961e-22	43.8671
p40241_v4	-1.40114	-0.492768	-12.2073	6.02623e-24	2.64643e-22	43.8054
p28033	0.825552	0.915268	12.2025	6.20287e-24	2.72075e-22	43.7767
p4573	0.720991	-0.884671	12.1947	6.49946e-24	2.84745e-22	43.7304
p25693	0.862774	-0.0376207	12.1923	6.59587e-24	2.88624e-22	43.7158
p40608_v4	0.601034	4.19582	12.1778	7.19787e-24	3.14592e-22	43.6292
p23937	0.966667	-1.91395	12.177	7.231e-24	3.15665e-22	43.6247
p22438	0.841838	0.636425	12.1728	7.41507e-24	3.23316e-22	43.5998
p18376	0.747044	2.54233	12.17	7.54258e-24	3.28487e-22	43.5829
p34631_v4	0.731351	3.9885	12.1681	7.63233e-24	3.32002e-22	43.5711
RNA33688|snoRNA_scaRNA_284_75	-1.07207	0.83457	-12.1674	7.66262e-24	3.32926e-22	43.5672
p11002	0.892933	1.4669	12.1665	7.70542e-24	3.3439e-22	43.5617
p40653_v4	0.769183	0.526677	12.1633	7.85203e-24	3.4035e-22	43.543
p11105	0.64685	0.300126	12.1585	8.08224e-24	3.49916e-22	43.5143
p8463	-0.717448	-0.609345	-12.1548	8.26448e-24	3.57385e-22	43.4922
RNA95225|RNS_307_181	0.596423	1.47268	12.1528	8.36807e-24	3.6144e-22	43.4799
p8111	0.606285	0.196163	12.1517	8.42496e-24	3.6347e-22	43.4732
p16224	1.1032	-2.3635	12.1456	8.74034e-24	3.76634e-22	43.4367
p30051	0.897595	-0.431558	12.1418	8.9384e-24	3.84717e-22	43.4145
p39498_v4	0.996297	-0.774757	12.1394	9.06922e-24	3.89436e-22	43.4001
p24086	0.869464	-0.165294	12.1394	9.06923e-24	3.89436e-22	43.4001
p5649	-0.610606	0.308377	-12.1377	9.16279e-24	3.92915e-22	43.3899
p3027	1.44758	-0.537349	12.1376	9.17162e-24	3.92915e-22	43.389
p20696	0.691338	-1.47645	12.137	9.20134e-24	3.93729e-22	43.3858
p36305_v4	1.1417	-0.209632	12.1368	9.21472e-24	3.93844e-22	43.3843
p20595	0.918444	-2.02673	12.1297	9.61907e-24	4.10648e-22	43.3418
p23289	0.588547	0.147218	12.1254	9.86865e-24	4.20814e-22	43.3164
p35651_v4	0.824695	1.99719	12.1229	1.0016e-23	4.26601e-22	43.3017
p5000	0.710028	0.496886	12.1145	1.05379e-23	4.48314e-22	43.2513
p39387_v4	0.781817	-0.0276854	12.1097	1.08461e-23	4.60891e-22	43.2227
p25984	0.833315	-1.84581	12.1083	1.09417e-23	4.6388e-22	43.214
p11144	1.01122	-1.28678	12.108	1.0959e-23	4.63986e-22	43.2125
RNA94959|RNS_41_198	1.41463	-1.22173	12.1079	1.09694e-23	4.63986e-22	43.2115
p22236	1.0262	-2.50033	12.1043	1.12041e-23	4.73369e-22	43.1905
p38137_v4	-1.98043	-3.42212	-12.1028	1.13105e-23	4.77215e-22	43.1812
p36135_v4	1.11112	-2.28845	12.1026	1.13211e-23	4.77215e-22	43.1802
p26290	0.884393	-1.16988	12.1016	1.13937e-23	4.79654e-22	43.1739
p27362	-0.673408	3.05972	-12.1014	1.14051e-23	4.79654e-22	43.1729
p20272	0.843744	1.68216	12.1001	1.14932e-23	4.82806e-22	43.1653
p8518	0.729771	0.0718429	12.0986	1.15974e-23	4.86626e-22	43.1563
p18976	1.21775	-4.08073	12.0938	1.194e-23	5.00431e-22	43.1275
p16559	-0.934307	1.67722	-12.0918	1.20807e-23	5.05754e-22	43.1158
RNA95461|RNS_543_156	0.636921	-0.81817	12.0889	1.22985e-23	5.14285e-22	43.0981
RNA95983|RNS_1065_88	0.758648	1.16278	12.0853	1.25633e-23	5.2476e-22	43.077
p34942_v4	0.789101	5.09368	12.0796	1.30031e-23	5.42513e-22	43.0429
p15530	0.843768	-2.40536	12.0724	1.35809e-23	5.65978e-22	42.9998
p8418	0.692936	-1.64169	12.0721	1.36036e-23	5.66282e-22	42.9981
RNA95458|RNS_540_156	0.811194	0.549691	12.07	1.37824e-23	5.73076e-22	42.9852
p4985	0.75741	-2.11384	12.0693	1.38426e-23	5.74931e-22	42.9809
p7119	0.671586	0.325324	12.0624	1.4426e-23	5.97807e-22	42.9399
p23155	0.62879	1.33373	12.0597	1.46634e-23	6.06964e-22	42.9237
p34154_v4	1.21817	-3.32673	12.0574	1.48693e-23	6.14791e-22	42.9099
p14472	0.820532	1.09005	12.0537	1.52005e-23	6.27781e-22	42.8881
p36404_v4	1.16231	-1.20772	12.0504	1.55119e-23	6.39922e-22	42.868
p19883	0.95465	-1.59236	12.0499	1.55549e-23	6.40978e-22	42.8652
RNA95815|RNS_897_109	0.750262	1.86321	12.0496	1.55873e-23	6.41594e-22	42.8632
p19608	-1.17885	-1.03177	-12.0462	1.59087e-23	6.54089e-22	42.8429
RNA95389|RNS_471_163	0.588132	-1.76833	12.0437	1.61437e-23	6.63012e-22	42.8284
p14671	0.771716	-1.45237	12.0364	1.68762e-23	6.91549e-22	42.7844
p26949	0.901225	3.42431	12.0332	1.71977e-23	7.03937e-22	42.7657
p9185	1.12634	-3.22614	12.0314	1.73907e-23	7.11047e-22	42.7546
p26668	0.600537	1.6075	12.0307	1.74603e-23	7.13097e-22	42.7507
p22476	0.956025	-2.4271	12.0303	1.75072e-23	7.14218e-22	42.748
p14336	-1.25045	-0.212333	-12.0272	1.78334e-23	7.2672e-22	42.7297
p2616	1.11446	-3.23572	12.0229	1.83042e-23	7.4508e-22	42.7039
p7209	0.618158	-0.328169	12.0152	1.91747e-23	7.79652e-22	42.6578
p29860	0.953474	-2.46897	12.0085	1.99648e-23	8.10881e-22	42.6178
RNA95033|RNS_115_195	0.629537	2.87243	12.0032	2.06157e-23	8.3639e-22	42.586
RNA147123|p0227_imsncRNA355	0.811117	0.0779417	12.0025	2.07042e-23	8.39058e-22	42.5817
RNA95375|RNS_457_164	0.699593	4.4774	12.0014	2.08315e-23	8.42356e-22	42.5757
p5684	0.735747	1.33186	12	2.10082e-23	8.48571e-22	42.5673
p10497	0.591417	-1.47504	11.9981	2.12496e-23	8.57195e-22	42.5559
p19968	0.719922	-0.760036	11.998	2.12684e-23	8.57195e-22	42.5551
p20163	0.661355	0.549713	11.9967	2.14392e-23	8.63134e-22	42.5471
p21347	0.824543	4.16676	11.9917	2.20962e-23	8.88611e-22	42.5172
p36297_v4	0.836846	-1.8533	11.9903	2.22849e-23	8.9522e-22	42.5088
p14081	0.954115	-0.583414	11.9842	2.31104e-23	9.27331e-22	42.4727
p18317	1.63584	-0.00832737	11.984	2.31347e-23	9.27331e-22	42.4717
RNA147674|p0778_imsncRNA564	0.750897	0.384763	11.9833	2.32428e-23	9.30406e-22	42.4671
RNA95378|RNS_460_164	1.02388	1.49979	11.9831	2.3262e-23	9.30406e-22	42.4662
p28100	1.02545	-3.70996	11.9802	2.36726e-23	9.45798e-22	42.4489
RNA33712|snoRNA_scaRNA_308_73	-1.58902	-2.99814	-11.9793	2.38047e-23	9.50041e-22	42.4434
p8578	0.796818	-1.42354	11.9738	2.46056e-23	9.80714e-22	42.4106
p5790	0.732164	2.66751	11.9737	2.46266e-23	9.80714e-22	42.4097
p24485	0.844112	-0.779109	11.9719	2.48917e-23	9.8913e-22	42.3991
p3767	1.31322	-2.97084	11.9697	2.52176e-23	1.001e-21	42.3862
RNA96099|RNS_1181_73	0.814854	-2.54355	11.967	2.56407e-23	1.01669e-21	42.3697
p6666	-0.82959	-0.442101	-11.9657	2.58391e-23	1.02346e-21	42.3621
p38978_v4	0.63196	2.14285	11.9646	2.60109e-23	1.02915e-21	42.3555
RNA95092|RNS_174_191	0.95605	0.212827	11.9613	2.65267e-23	1.04843e-21	42.336
p24796	0.619648	0.122544	11.9599	2.67605e-23	1.05654e-21	42.3273
p39982_v4	0.794008	-1.58797	11.9578	2.71002e-23	1.0688e-21	42.3148
p14539	0.970535	0.381819	11.9544	2.76676e-23	1.08884e-21	42.2943
p28771	0.824748	1.25593	11.9536	2.77927e-23	1.0926e-21	42.2898
p18417	0.80764	-0.18396	11.9505	2.83146e-23	1.11073e-21	42.2714
p18399	1.27469	-3.7262	11.9502	2.8375e-23	1.11192e-21	42.2693
p7540	0.774136	1.95939	11.9458	2.91295e-23	1.14027e-21	42.2433
p42030_v4	0.633829	0.849993	11.9426	2.96966e-23	1.16123e-21	42.2241
p8739	0.99452	0.791464	11.942	2.9806e-23	1.16427e-21	42.2205
p2570	0.756852	-0.914541	11.9415	2.98942e-23	1.16648e-21	42.2176
p16091	1.06712	-3.01552	11.9392	3.03074e-23	1.18134e-21	42.204
RNA147694|p0798_imsncRNA591	0.783043	-2.64763	11.938	3.05358e-23	1.18801e-21	42.1965
p20982	1.03697	-2.48115	11.938	3.0543e-23	1.18801e-21	42.1963
p34260_v4	0.596252	2.31117	11.9361	3.08893e-23	1.20021e-21	42.1851
RNA147324|p0428_imsncRNA837	0.911487	-1.78125	11.929	3.22295e-23	1.25096e-21	42.143
p36128_v4	0.69435	2.6523	11.9283	3.23716e-23	1.25515e-21	42.1386
RNA147744|p0848_imsncRNA654	0.786559	-0.633388	11.9264	3.27371e-23	1.26799e-21	42.1275
p22218	0.792731	-0.0147389	11.9253	3.29651e-23	1.27547e-21	42.1206
p10755	0.817359	-2.35024	11.922	3.36332e-23	1.29929e-21	42.1007
p28143	0.688051	0.177356	11.9219	3.36513e-23	1.29929e-21	42.1002
p23463	0.686496	-0.00305444	11.9189	3.42655e-23	1.32161e-21	42.0823
p13985	0.644032	-0.50376	11.9171	3.46316e-23	1.33433e-21	42.0717
p12781	0.849408	-0.170123	11.9166	3.47411e-23	1.33715e-21	42.0686
RNA147547|p0651_imsncRNA406	0.670246	-0.110046	11.9142	3.52522e-23	1.3554e-21	42.0541
RNA95061|RNS_143_193	0.67275	3.51105	11.913	3.55058e-23	1.36373e-21	42.047
p24613	0.769319	-1.61476	11.9121	3.56922e-23	1.36846e-21	42.0418
p13923	1.1882	-2.50908	11.9121	3.57034e-23	1.36846e-21	42.0415
p9539	0.746314	1.06519	11.9083	3.65316e-23	1.39874e-21	42.0188
p2776	0.712163	-0.936277	11.9073	3.67438e-23	1.4054e-21	42.013
p18312	0.932432	-0.564285	11.9048	3.72897e-23	1.4248e-21	41.9984
p43703_v4	-0.927017	0.651165	-11.8903	4.07047e-23	1.55206e-21	41.9115
p28955	-0.716681	-0.295945	-11.8892	4.09756e-23	1.56077e-21	41.905
p22246	0.614475	-0.160277	11.8878	4.13219e-23	1.57233e-21	41.8966
p6430	1.07682	-2.27569	11.8874	4.14278e-23	1.57473e-21	41.8941
RNA95909|RNS_991_97	1.08038	-3.73407	11.887	4.15186e-23	1.57655e-21	41.8919
RNA147300|p0404_imsncRNA819	-0.94812	1.24872	-11.8817	4.28776e-23	1.6248e-21	41.86
p23330	0.766968	1.6399	11.8812	4.30061e-23	1.62799e-21	41.857
RNA143511|tRNA_428_69	1.19106	0.533971	11.8779	4.38668e-23	1.65886e-21	41.8374
p29783	0.845405	-1.95312	11.8743	4.48162e-23	1.69302e-21	41.8161
RNA95002|RNS_84_196	0.693677	0.148956	11.8709	4.57588e-23	1.72686e-21	41.7955
p27806	1.41935	1.72105	11.869	4.62788e-23	1.7429e-21	41.7843
p23959	1.06648	-2.81139	11.8654	4.72935e-23	1.77929e-21	41.7628
p34943_v4	0.83054	-0.72013	11.8604	4.87335e-23	1.83159e-21	41.7331
p11683	1.29422	-2.28646	11.86	4.88611e-23	1.83342e-21	41.7305
p670	-1.18049	-1.5718	-11.8599	4.88818e-23	1.83342e-21	41.7301
p37341_v4	1.15109	-3.66528	11.8561	5.00208e-23	1.87074e-21	41.7072
p7071	0.650107	-0.310483	11.8561	5.00296e-23	1.87074e-21	41.7071
p18632	0.836139	-0.669513	11.852	5.12706e-23	1.9152e-21	41.6828
RNA143497|tRNA_414_70	1.50346	-0.74401	11.8502	5.1826e-23	1.93398e-21	41.6721
p34390_v4	0.763451	0.334588	11.8476	5.26556e-23	1.96294e-21	41.6563
p37509_v4	0.68002	3.73565	11.847	5.28538e-23	1.96833e-21	41.6526
p11520	0.750518	1.89388	11.8423	5.43589e-23	2.02234e-21	41.6248
p18019	1.11234	-2.97605	11.8345	5.69804e-23	2.11772e-21	41.5781
p34140_v4	0.948361	-2.85654	11.8332	5.74156e-23	2.13174e-21	41.5705
p43349_v4	0.814526	-1.34099	11.8317	5.79598e-23	2.14978e-21	41.5612
p24486	0.590061	-0.535525	11.8284	5.91027e-23	2.18996e-21	41.5418
p3937	1.3548	-3.26557	11.8268	5.96892e-23	2.20946e-21	41.532
p2342	-0.990239	1.48616	-11.8262	5.99154e-23	2.21436e-21	41.5283
p28837	0.65343	1.40255	11.8261	5.99421e-23	2.21436e-21	41.5279
RNA33527|snoRNA_scaRNA_123_129	-1.8426	0.113882	-11.8256	6.01387e-23	2.21747e-21	41.5246
p34752_v4	0.674065	0.0262334	11.8255	6.01468e-23	2.21747e-21	41.5245
p6401	0.778242	1.21892	11.8244	6.0548e-23	2.23002e-21	41.5179
p26408	-1.17574	-0.58294	-11.8169	6.3356e-23	2.32878e-21	41.4729
p29616	0.934905	-2.70108	11.8166	6.34895e-23	2.33135e-21	41.4709
p1295	-1.64263	-3.89286	-11.8139	6.45059e-23	2.36631e-21	41.4551
RNA95229|RNS_311_181	1.22088	-1.84024	11.8118	6.53246e-23	2.39396e-21	41.4426
p17211	0.718368	3.58421	11.8108	6.57498e-23	2.40714e-21	41.4362
p26964	1.18194	-3.42374	11.8064	6.75059e-23	2.46897e-21	41.4101
p19928	0.849557	-1.8737	11.8036	6.8653e-23	2.50843e-21	41.3933
p18708	1.17453	1.25425	11.8003	7.00411e-23	2.55407e-21	41.3735
p28773	-0.717336	2.06685	-11.7991	7.05403e-23	2.56972e-21	41.3665
p34146_v4	0.730825	2.90499	11.7956	7.2021e-23	2.62107e-21	41.3459
RNA96024|RNS_1106_82	0.611018	0.254375	11.7924	7.34253e-23	2.66953e-21	41.3267
p18991	0.618223	1.17489	11.7889	7.50182e-23	2.72475e-21	41.3054
p15014	0.76307	1.20859	11.787	7.58681e-23	2.75289e-21	41.2943
p2279	0.730693	-1.83724	11.7771	8.05301e-23	2.9163e-21	41.2352
p863	0.755499	-1.17355	11.7728	8.26691e-23	2.99081e-21	41.2092
RNA147770|p0874_imsncRNA684	0.71956	-1.84096	11.7715	8.3318e-23	3.01133e-21	41.2014
p41449_v4	0.98312	-2.84595	11.7645	8.69196e-23	3.13579e-21	41.1595
p18622	1.07468	-2.03772	11.7644	8.69323e-23	3.13579e-21	41.1593
p4594	0.807515	-0.266762	11.7641	8.71193e-23	3.13945e-21	41.1572
p23198	0.847864	-0.0211123	11.7626	8.79131e-23	3.16496e-21	41.1482
p22036	0.806903	1.42833	11.7618	8.83288e-23	3.17681e-21	41.1435
p29220	1.00763	-2.09483	11.7588	8.99166e-23	3.2276e-21	41.1259
p27377	0.893278	-2.54873	11.758	9.03464e-23	3.23987e-21	41.1211
RNA95234|RNS_316_181	0.792723	1.08798	11.7552	9.18868e-23	3.28957e-21	41.1044
p6741	0.765917	-0.781216	11.755	9.19978e-23	3.28957e-21	41.1032
p2145	0.62719	-1.75178	11.755	9.20009e-23	3.28957e-21	41.1032
p34459_v4	0.694116	-0.651347	11.7517	9.38627e-23	3.35288e-21	41.0833
p36921_v4	0.622078	-1.26254	11.7513	9.41198e-23	3.3588e-21	41.0806
p43764_v4	-1.22557	-0.652672	-11.7507	9.44349e-23	3.36677e-21	41.0773
p38409_v4	-0.916722	1.35319	-11.7391	1.01275e-22	3.60715e-21	41.0079
p16542	0.776252	1.47144	11.738	1.01934e-22	3.6271e-21	41.0015
RNA147259|p0363_imsncRNA781	0.769041	-1.5248	11.7378	1.02053e-22	3.62781e-21	41.0004
p15696	1.12719	-2.64942	11.7344	1.04159e-22	3.69912e-21	40.9801
p6909	0.752835	-1.66003	11.7236	1.11205e-22	3.94553e-21	40.9152
p35764_v4	0.647573	-0.116324	11.723	1.11573e-22	3.95475e-21	40.912
RNA95893|RNS_975_99	0.610131	1.7899	11.7223	1.12071e-22	3.96859e-21	40.9075
p23724	0.868971	-0.503717	11.722	1.1226e-22	3.97145e-21	40.9059
p518	-1.30832	0.998823	-11.7216	1.12539e-22	3.9775e-21	40.9034
p36122_v4	0.748154	7.07561	11.7208	1.13099e-22	3.99345e-21	40.8985
RNA147603|p0707_imsncRNA478	0.632141	2.99378	11.7177	1.15229e-22	4.06476e-21	40.88
p41396_v4	0.797932	-0.573609	11.7166	1.16015e-22	4.08623e-21	40.8732
RNA33698|snoRNA_scaRNA_294_74	0.820074	1.2072	11.7147	1.17345e-22	4.12752e-21	40.8619
p36224_v4	0.590978	-1.0684	11.709	1.21411e-22	4.26238e-21	40.8282
p21448	0.808326	0.965198	11.7044	1.24806e-22	4.37737e-21	40.8008
RNA147628|p0732_imsncRNA508	0.713272	-1.61018	11.7012	1.27278e-22	4.45982e-21	40.7814
p10480	0.701015	-0.736968	11.6993	1.28721e-22	4.50611e-21	40.7702
RNA143284|tRNA_201_73	1.25835	-0.458268	11.6988	1.29095e-22	4.5149e-21	40.7673
p35260_v4	1.04813	-2.73291	11.6982	1.29564e-22	4.52698e-21	40.7638
p27914	0.891117	-2.59981	11.6939	1.32956e-22	4.64108e-21	40.7381
p25109	0.727699	-1.90247	11.6936	1.33258e-22	4.64722e-21	40.7359
RNA147484|p0588_imsncRNA290	1.28129	-2.83554	11.6927	1.33981e-22	4.66801e-21	40.7305
p18185	0.926237	0.469409	11.6915	1.34889e-22	4.69518e-21	40.7238
p20715	0.812241	-0.791035	11.6844	1.40799e-22	4.89625e-21	40.6813
p35377_v4	0.669687	0.639598	11.6838	1.41356e-22	4.91099e-21	40.6774
p35026_v4	0.768825	7.39009	11.6827	1.42279e-22	4.9384e-21	40.671
p24729	0.864798	-0.183245	11.6792	1.45318e-22	5.03911e-21	40.65
p24792	0.662937	-1.11244	11.6786	1.4582e-22	5.05174e-21	40.6466
p38785_v4	0.626611	1.7889	11.6784	1.46005e-22	5.05338e-21	40.6453
p29153	0.698892	-0.700326	11.6782	1.46215e-22	5.05589e-21	40.6439
p3817	0.701424	0.772223	11.6735	1.50424e-22	5.19655e-21	40.6158
p3945	0.69839	-1.07457	11.6713	1.52364e-22	5.25862e-21	40.6031
p36712_v4	0.768509	7.20691	11.6687	1.54817e-22	5.33827e-21	40.5872
p36520_v4	0.722889	-1.8428	11.6631	1.60145e-22	5.51682e-21	40.5537
p16812	0.630148	-0.689622	11.6517	1.7153e-22	5.9035e-21	40.4856
p20101	0.742439	-0.289415	11.6452	1.78314e-22	6.13122e-21	40.4472
p13092	0.630343	-0.917792	11.6423	1.81508e-22	6.23365e-21	40.4296
p44247_v4	0.977304	-1.58658	11.6422	1.81632e-22	6.23365e-21	40.4289
p20913	0.857897	1.47249	11.6403	1.83686e-22	6.29827e-21	40.4178
p35168_v4	0.850664	-1.38283	11.6387	1.85536e-22	6.35577e-21	40.4078
p35231_v4	0.712857	4.49973	11.6368	1.87659e-22	6.41654e-21	40.3965
p29961	1.02306	-1.65488	11.6336	1.91246e-22	6.53312e-21	40.3778
p22841	1.02542	-0.565257	11.618	2.10167e-22	7.16615e-21	40.2843
p37050_v4	-0.975609	0.729892	-11.6099	2.2063e-22	7.51289e-21	40.2361
p34381_v4	0.801417	1.48094	11.6098	2.20745e-22	7.51289e-21	40.2356
p11604	1.39486	-3.7812	11.6084	2.22652e-22	7.57077e-21	40.2271
p25373	-1.93513	-3.40607	-11.6048	2.27562e-22	7.72346e-21	40.2054
p19533	0.949895	-1.62309	11.5969	2.38599e-22	8.09057e-21	40.1585
p82	0.664376	3.26454	11.5911	2.4707e-22	8.37009e-21	40.1239
RNA95821|RNS_903_109	0.614347	1.8721	11.5906	2.47817e-22	8.38766e-21	40.1209
RNA33691|snoRNA_scaRNA_287_75	-0.897102	1.1841	-11.587	2.53355e-22	8.56721e-21	40.099
p4872	0.842199	5.55241	11.5851	2.56207e-22	8.64774e-21	40.0879
p22516	0.691815	-1.24728	11.582	2.61051e-22	8.80317e-21	40.0693
RNA95864|RNS_946_104	0.784288	1.0453	11.5808	2.62927e-22	8.85829e-21	40.0622
p28112	0.615402	1.84219	11.5798	2.64617e-22	8.90708e-21	40.0559
p13255	0.83807	-1.45129	11.5793	2.65395e-22	8.9251e-21	40.053
p12939	0.784511	0.796352	11.5766	2.69712e-22	9.0592e-21	40.037
p41275_v4	0.683393	1.11947	11.5765	2.69876e-22	9.0592e-21	40.0364
RNA96145|RNS_1227_66	0.670477	-2.24427	11.5746	2.73029e-22	9.15173e-21	40.0249
p34727_v4	0.722697	0.417917	11.5745	2.7313e-22	9.15173e-21	40.0245
p8356	0.773901	0.787197	11.5738	2.74263e-22	9.18132e-21	40.0204
p6898	-1.54103	-0.307291	-11.5722	2.7689e-22	9.26082e-21	40.011
p11222	-0.994513	0.195129	-11.572	2.7732e-22	9.26676e-21	40.0094
p21134	0.76194	0.509152	11.5699	2.80739e-22	9.37249e-21	39.9973
p7840	-1.5993	-1.80774	-11.5641	2.90795e-22	9.69943e-21	39.9624
p6595	1.0499	-2.85589	11.5595	2.99019e-22	9.96468e-21	39.9347
p39109_v4	-1.39447	-0.853779	-11.5592	2.99516e-22	9.9722e-21	39.9331
p27642	-1.08719	3.43264	-11.5578	3.0206e-22	1.00478e-20	39.9247
p36038_v4	0.786502	-2.7701	11.5567	3.03977e-22	1.01024e-20	39.9184
p29541	0.87614	-3.7281	11.552	3.1279e-22	1.03859e-20	39.8901
p38830_v4	-0.97132	-1.6466	-11.5515	3.1377e-22	1.04091e-20	39.887
RNA95591|RNS_673_139	0.729888	1.48782	11.5509	3.14883e-22	1.04272e-20	39.8835
p16667	0.762247	2.04871	11.5353	3.45895e-22	1.14438e-20	39.7904
p25758	-1.04782	5.45595	-11.5338	3.4899e-22	1.15358e-20	39.7816
p9996	0.958009	-2.92611	11.5336	3.49494e-22	1.15421e-20	39.7801
p36406_v4	0.727737	1.51628	11.5332	3.50214e-22	1.15555e-20	39.7781
RNA147568|p0672_imsncRNA432	0.918733	-2.59259	11.5309	3.55162e-22	1.17082e-20	39.7642
p23507	1.25396	-0.0645042	11.5284	3.60575e-22	1.1876e-20	39.7492
p19911	1.60413	-1.93669	11.5169	3.86432e-22	1.27135e-20	39.6806
RNA147245|p0349_imsncRNA767	0.687317	-0.651631	11.5168	3.86692e-22	1.27135e-20	39.6799
RNA96057|RNS_1139_78	0.611778	1.73265	11.5153	3.90189e-22	1.2817e-20	39.671
p34163_v4	0.737284	7.46446	11.5113	3.99745e-22	1.31191e-20	39.647
RNA147532|p0636_imsncRNA377	0.81367	0.710408	11.508	4.0781e-22	1.336e-20	39.6272
p24895	0.967546	0.452265	11.5061	4.12405e-22	1.34942e-20	39.6161
RNA147187|p0291_imsncRNA578	1.15761	8.04185	11.506	4.12641e-22	1.34942e-20	39.6155
p26707	-1.27858	4.15615	-11.5056	4.13738e-22	1.3518e-20	39.6129
p43875_v4	1.08552	-2.28591	11.5032	4.19815e-22	1.37044e-20	39.5984
p26697	0.656199	1.69855	11.5027	4.20985e-22	1.37304e-20	39.5957
p22985	0.849365	-0.606524	11.4998	4.28375e-22	1.39462e-20	39.5784
p4486	0.769151	-1.36728	11.4997	4.28742e-22	1.39462e-20	39.5776
p39673_v4	0.587898	1.51627	11.4957	4.39266e-22	1.4276e-20	39.5535
p7376	-1.01126	-0.356332	-11.4931	4.46064e-22	1.44841e-20	39.5383
p28551	0.783782	2.38053	11.4927	4.47107e-22	1.45051e-20	39.536
p7530	0.931324	-1.9267	11.4923	4.48331e-22	1.4532e-20	39.5333
p41973_v4	0.782792	-0.942788	11.491	4.51785e-22	1.46311e-20	39.5257
p12030	-0.923293	-0.725399	-11.4891	4.57081e-22	1.47895e-20	39.5141
RNA95551|RNS_633_144	0.660822	-1.39145	11.4885	4.58672e-22	1.4828e-20	39.5107
p20782	0.987589	-3.45448	11.4867	4.637e-22	1.49774e-20	39.4999
p8032	-0.949664	-2.30347	-11.4855	4.67056e-22	1.50725e-20	39.4927
p35917_v4	0.653183	1.19054	11.4838	4.71746e-22	1.52105e-20	39.4828
p20419	0.655996	-0.913524	11.4813	4.78905e-22	1.54278e-20	39.4679
p20380	0.775631	-0.0916735	11.4789	4.859e-22	1.56394e-20	39.4535
p3151	0.711096	-0.739173	11.4725	5.04977e-22	1.62392e-20	39.4154
p2249	0.830135	-2.06743	11.4712	5.09022e-22	1.6355e-20	39.4074
RNA147648|p0752_imsncRNA534	1.04953	-3.03804	11.4675	5.20457e-22	1.66932e-20	39.3854
p36781_v4	0.682372	-0.182164	11.4645	5.30035e-22	1.69856e-20	39.3674
p36661_v4	-0.730606	2.97785	-11.4595	5.46267e-22	1.74905e-20	39.3375
p12852	-1.03449	1.40381	-11.4584	5.49715e-22	1.75856e-20	39.3312
p12451	0.719227	-0.746473	11.4566	5.55763e-22	1.77636e-20	39.3204
RNA95533|RNS_615_147	-0.842709	-1.58335	-11.455	5.61134e-22	1.79197e-20	39.3108
p40920_v4	0.73818	-2.16816	11.4516	5.72635e-22	1.82711e-20	39.2907
RNA33715|snoRNA_scaRNA_311_72	-0.758431	1.70128	-11.4503	5.77215e-22	1.83854e-20	39.2828
p42075_v4	1.0638	-1.56477	11.4443	5.98735e-22	1.90543e-20	39.2466
p21805	0.991853	0.727145	11.4418	6.07541e-22	1.93011e-20	39.2321
p24512	0.874561	-0.919802	11.4411	6.10224e-22	1.93696e-20	39.2277
p34453_v4	0.62351	1.34076	11.4408	6.1132e-22	1.93876e-20	39.2259
p35133_v4	0.79134	-2.02771	11.4402	6.13522e-22	1.94407e-20	39.2224
RNA147754|p0858_imsncRNA665	0.715765	0.319533	11.438	6.21887e-22	1.96846e-20	39.209
p36508_v4	0.720451	6.06969	11.4378	6.22288e-22	1.96846e-20	39.2083
p35951_v4	-1.05414	-4.06517	-11.4328	6.41554e-22	2.02591e-20	39.1781
RNA95363|RNS_445_165	0.657195	2.54805	11.4312	6.47794e-22	2.04386e-20	39.1685
RNA147736|p0840_imsncRNA643	0.670943	2.4364	11.4276	6.62065e-22	2.08709e-20	39.1469
p2195	1.00717	-0.9762	11.4267	6.65588e-22	2.0964e-20	39.1416
p838	0.740775	-1.55226	11.4195	6.94924e-22	2.18693e-20	39.0989
p22714	0.70247	-0.603256	11.4193	6.95654e-22	2.18735e-20	39.0979
p7197	0.72439	0.192514	11.4099	7.36397e-22	2.31348e-20	39.0414
p13954	1.7979	-2.08383	11.4049	7.58717e-22	2.37954e-20	39.0118
p26324	0.658272	1.48821	11.4031	7.67399e-22	2.40471e-20	39.0006
p10243	1.20434	0.574497	11.4026	7.69508e-22	2.40927e-20	38.9978
p9630	1.01677	-2.40125	11.4024	7.70502e-22	2.41033e-20	38.9966
RNA95067|RNS_149_193	0.800679	-2.67886	11.4021	7.71721e-22	2.41079e-20	38.995
p34295_v4	0.714546	3.62255	11.4021	7.7196e-22	2.41079e-20	38.9947
p36947_v4	-1.26407	-2.59726	-11.3984	7.89429e-22	2.46201e-20	38.9725
p3940	0.828767	-2.7093	11.3983	7.89702e-22	2.46201e-20	38.9722
p26253	-0.880728	1.70471	-11.3977	7.92732e-22	2.46936e-20	38.9684
p24238	1.33657	-3.30186	11.3951	8.05182e-22	2.50602e-20	38.9529
p34879_v4	0.689011	5.4729	11.3946	8.07338e-22	2.5106e-20	38.9503
p25911	-1.0444	-0.642767	-11.3926	8.17127e-22	2.53889e-20	38.9383
p36388_v4	0.734643	-2.30065	11.392	8.20083e-22	2.54593e-20	38.9348
p23314	1.18772	-1.91343	11.389	8.35398e-22	2.59129e-20	38.9164
p20321	0.683918	1.52003	11.3863	8.48928e-22	2.63103e-20	38.9005
p34490_v4	0.748489	7.14269	11.3857	8.51777e-22	2.63578e-20	38.8972
p28423	1.84967	1.43403	11.3857	8.51895e-22	2.63578e-20	38.897
p20580	0.930634	-1.93912	11.3795	8.84191e-22	2.73341e-20	38.8602
p26919	0.609172	4.88923	11.3791	8.86617e-22	2.7386e-20	38.8574
p9026	0.704891	-1.57216	11.3772	8.96512e-22	2.76684e-20	38.8464
RNA147209|p0313_imsncRNA670	-1.13573	-0.788766	-11.3764	9.01206e-22	2.77899e-20	38.8413
p34964_v4	0.797262	6.791	11.373	9.19741e-22	2.83377e-20	38.8211
p19077	0.875399	-1.68334	11.3712	9.29692e-22	2.86203e-20	38.8104
p10250	1.27544	-2.88851	11.3678	9.48888e-22	2.91868e-20	38.7902
p8745	0.673099	-0.586613	11.3668	9.54592e-22	2.93377e-20	38.7842
p7366	0.74292	-0.413665	11.3665	9.56495e-22	2.93717e-20	38.7823
p15706	1.09345	-2.30588	11.363	9.76949e-22	2.99747e-20	38.7613
p41653_v4	1.11089	-2.87608	11.3576	1.00939e-21	3.09442e-20	38.7289
p35148_v4	0.724367	6.19132	11.3547	1.02667e-21	3.14476e-20	38.7121
p610	0.968331	0.326054	11.3544	1.02878e-21	3.14862e-20	38.71
p12670	1.16499	-3.51498	11.3525	1.04036e-21	3.1814e-20	38.699
p19926	0.837633	0.936645	11.3514	1.04745e-21	3.20043e-20	38.6922
p41829_v4	0.821122	-1.48685	11.3489	1.06366e-21	3.24727e-20	38.677
p3859	0.996627	-2.82035	11.3485	1.06609e-21	3.25196e-20	38.6747
p21912	0.815638	-0.79532	11.3475	1.07239e-21	3.26849e-20	38.6689
p38410_v4	-0.732932	1.71259	-11.3428	1.10305e-21	3.35636e-20	38.641
p35518_v4	0.73463	-0.824124	11.341	1.11514e-21	3.39033e-20	38.6302
p10115	1.01506	-3.08802	11.34	1.1217e-21	3.40748e-20	38.6243
p33368	-0.661014	2.8302	-11.3367	1.14456e-21	3.47403e-20	38.6044
p11199	1.20133	-3.36797	11.3363	1.14704e-21	3.4787e-20	38.6022
RNA95481|RNS_563_153	0.892209	-0.161777	11.3336	1.16636e-21	3.53437e-20	38.5857
p25043	-1.16724	-1.70866	-11.3274	1.21046e-21	3.66497e-20	38.5489
RNA147494|p0598_imsncRNA307	0.994634	-1.88034	11.3261	1.21965e-21	3.68975e-20	38.5414
p3451	1.15279	-3.85554	11.3246	1.23087e-21	3.72065e-20	38.5323
p35156_v4	0.775973	3.13007	11.3228	1.24454e-21	3.75887e-20	38.5214
p13030	0.635705	-1.44385	11.3215	1.25417e-21	3.78487e-20	38.5137
RNA147801|p0905_imsncRNA728	0.89119	-2.85525	11.3212	1.2563e-21	3.78818e-20	38.512
p3700	0.994935	-3.27466	11.3185	1.27673e-21	3.84588e-20	38.496
RNA147371|p0475_imsncRNA18	0.661499	-0.826031	11.317	1.28854e-21	3.87585e-20	38.4869
p34813_v4	0.898418	-2.58533	11.3148	1.30568e-21	3.92098e-20	38.4738
p36288_v4	0.614164	0.117359	11.3138	1.31386e-21	3.94232e-20	38.4676
RNA33530|snoRNA_scaRNA_126_129	-0.59022	2.25046	-11.3128	1.3214e-21	3.95849e-20	38.462
RNA95205|RNS_287_183	0.591736	0.328548	11.3108	1.33766e-21	4.00395e-20	38.4498
RNA96062|RNS_1144_77	0.596678	0.717859	11.309	1.35232e-21	4.04451e-20	38.439
p37875_v4	-1.20192	-0.0506204	-11.3047	1.38736e-21	4.14026e-20	38.4137
p10765	0.734001	-0.814523	11.3047	1.38771e-21	4.14026e-20	38.4134
p7662	0.712978	1.59515	11.3036	1.39679e-21	4.16399e-20	38.407
p35408_v4	0.870893	1.01217	11.3032	1.40042e-21	4.17141e-20	38.4044
p13505	1.17343	-3.69152	11.2888	1.52762e-21	4.54661e-20	38.3182
p13356	0.784644	0.403281	11.2884	1.5306e-21	4.5518e-20	38.3163
RNA95199|RNS_281_184	1.7032	-0.501006	11.2868	1.54616e-21	4.59434e-20	38.3063
p19848	-0.7689	-0.99365	-11.2848	1.56433e-21	4.64329e-20	38.2947
RNA147515|p0619_imsncRNA349	0.843646	0.358944	11.2846	1.56611e-21	4.64329e-20	38.2936
p13562	0.673297	-1.17052	11.2846	1.56642e-21	4.64329e-20	38.2934
RNA147768|p0872_imsncRNA682	0.594663	1.95612	11.2837	1.57451e-21	4.6635e-20	38.2883
p17044	0.590667	-0.662466	11.2751	1.65836e-21	4.90793e-20	38.2369
p37120_v4	-1.28016	-3.98409	-11.2739	1.67059e-21	4.94014e-20	38.2296
p4552	-1.44413	-1.025	-11.2718	1.69202e-21	4.99949e-20	38.2169
p43280_v4	0.857202	-1.02107	11.2695	1.7155e-21	5.06479e-20	38.2033
p19385	0.750449	-0.308401	11.2639	1.77391e-21	5.22882e-20	38.1701
p11203	0.927048	-2.62402	11.2633	1.78122e-21	5.24619e-20	38.166
p26728	0.896513	-3.04467	11.2614	1.80145e-21	5.30151e-20	38.1548
p7935	1.00887	-2.26334	11.2611	1.80391e-21	5.30449e-20	38.1535
RNA95486|RNS_568_153	0.939196	-2.11446	11.2609	1.80667e-21	5.30837e-20	38.152
p900	-1.14325	-0.348282	-11.257	1.84937e-21	5.4295e-20	38.1288
p7566	-1.34463	-4.15912	-11.255	1.87175e-21	5.49083e-20	38.1169
p33983_v4	0.820531	-2.89085	11.2506	1.92256e-21	5.63537e-20	38.0904
p11089	0.67541	0.531205	11.2471	1.96317e-21	5.74981e-20	38.0696
p34728_v4	0.781856	-0.790585	11.2455	1.98262e-21	5.80215e-20	38.0599
p27925	0.661008	1.89162	11.2447	1.99119e-21	5.81798e-20	38.0556
p22610	0.961988	-1.99666	11.2422	2.02226e-21	5.90156e-20	38.0402
RNA95149|RNS_231_188	0.731369	-1.09537	11.2421	2.02301e-21	5.90156e-20	38.0399
RNA95301|RNS_383_172	0.74058	0.802379	11.2415	2.03026e-21	5.91802e-20	38.0363
p14818	0.702384	0.81678	11.2396	2.05351e-21	5.98104e-20	38.025
p33965_v4	1.08554	-1.17298	11.2211	2.29519e-21	6.66911e-20	37.9148
p865	-0.849156	-1.07756	-11.2208	2.29929e-21	6.67576e-20	37.913
RNA95381|RNS_463_164	0.793771	1.65803	11.2183	2.33427e-21	6.77195e-20	37.8981
p18419	-0.914108	-0.856656	-11.2144	2.39075e-21	6.92489e-20	37.8744
p2364	-1.26307	1.16806	-11.2138	2.39854e-21	6.94198e-20	37.8711
p10660	0.75799	-0.161314	11.2109	2.44183e-21	7.06172e-20	37.8534
p3851	-1.21942	-4.12572	-11.2077	2.48867e-21	7.1915e-20	37.8346
p14232	1.07082	-0.82312	11.2065	2.50612e-21	7.23626e-20	37.8277
p23043	0.80672	-2.01954	11.2047	2.53423e-21	7.31167e-20	37.8166
p37639_v4	0.601236	-0.309578	11.2041	2.54341e-21	7.3324e-20	37.813
RNA147596|p0700_imsncRNA470	-0.607824	1.06973	-11.1992	2.61862e-21	7.54331e-20	37.7841
p36575_v4	0.838359	0.0733993	11.1956	2.67651e-21	7.70402e-20	37.7625
RNA95808|RNS_890_111	0.6283	-1.52571	11.1927	2.7245e-21	7.82989e-20	37.7449
RNA95988|RNS_1070_87	1.01515	-2.01212	11.1912	2.74916e-21	7.8946e-20	37.7359
p21632	0.918288	2.77491	11.1896	2.77579e-21	7.96486e-20	37.7264
p22339	0.794003	-1.64911	11.1875	2.81053e-21	8.05823e-20	37.714
p33556	-0.666578	2.05136	-11.1856	2.8433e-21	8.14585e-20	37.7026
p24078	1.14383	-1.88803	11.1854	2.84683e-21	8.14961e-20	37.7013
p10542	-0.593727	0.606505	-11.1842	2.86673e-21	8.20018e-20	37.6944
p874	1.12	-3.45288	11.1822	2.90184e-21	8.28833e-20	37.6824
p27998	0.663124	-0.543348	11.1822	2.90206e-21	8.28833e-20	37.6823
p5673	0.798067	-2.59542	11.1819	2.90649e-21	8.29455e-20	37.6808
p34517_v4	0.654873	-0.228489	11.179	2.95729e-21	8.43299e-20	37.6636
p41274_v4	0.63848	-1.47087	11.1789	2.9606e-21	8.43588e-20	37.6625
p22794	0.812037	-1.91068	11.1769	2.9961e-21	8.5238e-20	37.6507
p12480	0.89545	-2.05327	11.1763	3.00617e-21	8.54586e-20	37.6474
p12020	0.686636	-1.44841	11.1754	3.02246e-21	8.58551e-20	37.642
p21512	0.845283	-1.00879	11.1733	3.06162e-21	8.68334e-20	37.6292
RNA95276|RNS_358_175	0.628007	-1.23418	11.1719	3.08656e-21	8.74732e-20	37.6212
p29438	0.801718	-2.12291	11.1709	3.10496e-21	8.79267e-20	37.6153
p34648_v4	0.70951	1.69246	11.1681	3.15869e-21	8.93108e-20	37.5983
p25755	0.87852	-2.19866	11.1671	3.17789e-21	8.97844e-20	37.5923
p17193	-0.829027	-1.03077	-11.1661	3.19591e-21	9.02244e-20	37.5867
p39687_v4	-1.91522	-0.611072	-11.1654	3.21127e-21	9.05189e-20	37.582
p6046	1.05912	-2.32615	11.1612	3.29205e-21	9.27248e-20	37.5573
p23076	0.77307	-1.79194	11.1565	3.38771e-21	9.53461e-20	37.529
RNA95471|RNS_553_154	0.814832	-2.35133	11.1552	3.41322e-21	9.59906e-20	37.5215
p35698_v4	0.619703	0.413414	11.1515	3.49127e-21	9.81106e-20	37.4991
p27488	-0.734396	1.3143	-11.1507	3.50818e-21	9.85104e-20	37.4943
p38893_v4	1.33377	-3.42934	11.1496	3.52983e-21	9.90428e-20	37.4882
p34111_v4	0.780113	5.67807	11.1449	3.63209e-21	1.01834e-19	37.4599
p232	-1.22223	-2.65145	-11.1443	3.6441e-21	1.02093e-19	37.4567
RNA147364|p0468_imsncRNA11	0.7533	-1.33096	11.1373	3.80118e-21	1.06413e-19	37.4148
p33956_v4	-0.855493	0.215165	-11.137	3.80898e-21	1.06545e-19	37.4128
p29476	0.921143	-1.9903	11.1369	3.81171e-21	1.06545e-19	37.4121
p38921_v4	1.01766	-3.40191	11.1345	3.86688e-21	1.08005e-19	37.3979
p25849	0.791115	0.380993	11.1323	3.91729e-21	1.0933e-19	37.385
p7105	0.723567	-0.293357	11.1302	3.9689e-21	1.10686e-19	37.372
p22999	1.0294	-3.00759	11.1293	3.98844e-21	1.11147e-19	37.3672
RNA95758|RNS_840_116	0.636666	0.889693	11.1287	4.00394e-21	1.11495e-19	37.3633
p17764	0.58551	1.62403	11.1221	4.16578e-21	1.15738e-19	37.3241
p3682	0.748143	-1.81413	11.1217	4.17569e-21	1.15926e-19	37.3217
p25946	-0.820866	-1.85395	-11.1194	4.23504e-21	1.17485e-19	37.3077
p38813_v4	-1.13837	-0.6813	-11.1172	4.28973e-21	1.18823e-19	37.295
RNA33440|snoRNA_scaRNA_36_140	-0.941838	-1.26956	-11.1144	4.36231e-21	1.20742e-19	37.2784
RNA95157|RNS_239_187	0.736116	4.41747	11.1125	4.41396e-21	1.2208e-19	37.2667
p19849	0.646567	-0.0968083	11.1117	4.43401e-21	1.22542e-19	37.2622
p9700	0.744014	-1.3711	11.1068	4.56639e-21	1.26106e-19	37.2331
p22597	0.943763	-2.83249	11.1063	4.58133e-21	1.26423e-19	37.2298
p8766	0.625796	1.24526	11.1052	4.61122e-21	1.27153e-19	37.2234
p22498	0.933277	-3.77976	11.1047	4.62601e-21	1.2744e-19	37.2202
p6515	0.686631	2.53665	11.1007	4.73732e-21	1.30239e-19	37.1967
p33497	0.842164	0.842004	11.1002	4.75387e-21	1.30596e-19	37.1932
p16304	0.699124	-1.81204	11.0988	4.79268e-21	1.31564e-19	37.1852
p15985	0.87165	-3.39951	11.0968	4.85185e-21	1.33089e-19	37.173
p18257	0.85307	-0.126755	11.0958	4.88166e-21	1.33763e-19	37.1669
p8171	-1.03028	1.63756	-11.0957	4.88369e-21	1.33763e-19	37.1665
p14725	1.01209	-2.57491	11.0929	4.96525e-21	1.35896e-19	37.1501
p13192	-1.29906	-2.70984	-11.0919	4.99583e-21	1.36631e-19	37.144
p41610_v4	-0.866153	0.423824	-11.0902	5.0469e-21	1.37925e-19	37.1339
p26139	0.696597	1.21929	11.09	5.0547e-21	1.38035e-19	37.1324
p10317	0.677259	-0.283391	11.0897	5.06391e-21	1.38184e-19	37.1306
p39677_v4	1.09232	-3.12585	11.086	5.17821e-21	1.41094e-19	37.1085
p2828	1.07052	-3.12759	11.0849	5.21049e-21	1.41868e-19	37.1023
RNA95741|RNS_823_118	0.806379	1.75112	11.0843	5.22946e-21	1.42279e-19	37.0987
p5252	1.1916	-2.70766	11.0745	5.5469e-21	1.50666e-19	37.0403
p10360	0.742875	-1.092	11.0744	5.54999e-21	1.50666e-19	37.0398
p5805	0.616559	-1.31443	11.066	5.83804e-21	1.58368e-19	36.9896
RNA147734|p0838_imsncRNA640	0.63117	-0.914667	11.062	5.98179e-21	1.62148e-19	36.9655
RNA33786|snoRNA_scaRNA_382_63	-0.820019	-0.429305	-11.0616	5.9936e-21	1.62348e-19	36.9636
p26105	0.661446	2.74953	11.0613	6.00494e-21	1.62536e-19	36.9617
p21634	0.708523	0.93163	11.054	6.2755e-21	1.69734e-19	36.918
RNA96092|RNS_1174_73	0.727397	-0.0100318	11.0486	6.48383e-21	1.7524e-19	36.8857
p19664	0.861956	-2.56135	11.0474	6.52893e-21	1.76329e-19	36.8788
p21331	0.696043	0.353417	11.0473	6.53477e-21	1.76357e-19	36.8779
p13596	0.593294	-1.75583	11.0449	6.62738e-21	1.78725e-19	36.864
p38700_v4	-0.866214	3.27318	-11.0431	6.70002e-21	1.80552e-19	36.8532
p6083	0.687851	0.856002	11.0414	6.76801e-21	1.8225e-19	36.8432
p17931	0.702656	0.728548	11.0383	6.89864e-21	1.85632e-19	36.8242
RNA146998|p0102_imsncRNA174	-1.07907	0.631447	-11.036	6.99241e-21	1.88018e-19	36.8109
p25299	1.13187	-3.26956	11.0358	7.0009e-21	1.88108e-19	36.8096
p18168	0.721597	-1.49405	11.0331	7.11423e-21	1.9096e-19	36.7937
p4155	0.880442	-0.377391	11.0331	7.11743e-21	1.9096e-19	36.7933
p43966_v4	0.601516	-0.130313	11.0295	7.2709e-21	1.94935e-19	36.7722
RNA96031|RNS_1113_81	0.696477	1.93787	11.0277	7.35088e-21	1.96936e-19	36.7613
p33515	-0.621699	-0.0225497	-11.0265	7.40451e-21	1.98228e-19	36.7541
p21140	1.12969	-3.12291	11.0254	7.45343e-21	1.99393e-19	36.7476
p21723	0.922505	-2.71908	11.0243	7.5045e-21	2.00613e-19	36.7408
p38382_v4	-1.22722	-0.543279	-11.0238	7.52722e-21	2.01074e-19	36.7378
p35144_v4	0.708157	2.19204	11.0185	7.76802e-21	2.07356e-19	36.7066
p39806_v4	-0.874243	-1.1979	-11.0137	7.99766e-21	2.13331e-19	36.6778
p41862_v4	0.626558	-0.0852937	11.0134	8.01192e-21	2.13556e-19	36.676
p19066	0.633312	-1.94568	11.0055	8.40191e-21	2.23789e-19	36.6289
p6918	0.756749	-1.62692	11.0045	8.44951e-21	2.24894e-19	36.6233
RNA33443|snoRNA_scaRNA_39_139	-0.831391	1.11261	-11.0044	8.4578e-21	2.24952e-19	36.6223
p5277	0.753129	-2.48642	11.0024	8.55947e-21	2.27327e-19	36.6105
RNA147212|p0316_imsncRNA688	0.634938	0.214085	10.9936	9.02367e-21	2.39482e-19	36.5582
p20705	0.811447	1.10661	10.9913	9.14843e-21	2.42472e-19	36.5445
p34688_v4	1.04432	-3.76451	10.9913	9.14952e-21	2.42472e-19	36.5444
p38984_v4	1.0714	-3.69175	10.9889	9.28297e-21	2.45831e-19	36.5301
p17869	0.863587	-1.23596	10.9877	9.35061e-21	2.47382e-19	36.5229
p28185	0.647919	1.18329	10.9876	9.35496e-21	2.47382e-19	36.5224
p25245	-0.944004	-0.932859	-10.9866	9.41268e-21	2.48729e-19	36.5163
RNA95747|RNS_829_118	0.698214	0.744263	10.9787	9.87237e-21	2.60689e-19	36.4691
RNA33733|snoRNA_scaRNA_329_71	-1.20634	-0.0607323	-10.9778	9.92584e-21	2.61913e-19	36.4637
RNA95477|RNS_559_154	0.703847	-2.6789	10.9766	9.99324e-21	2.63313e-19	36.457
p20434	0.736965	-1.93008	10.9709	1.03415e-20	2.72295e-19	36.4231
RNA147274|p0378_imsncRNA795	0.643526	1.12354	10.969	1.0464e-20	2.7493e-19	36.4114
p19544	0.753158	-0.362026	10.967	1.05915e-20	2.78081e-19	36.3994
p3311	0.753963	1.82591	10.9658	1.06669e-20	2.79859e-19	36.3924
RNA95940|RNS_1022_93	0.842907	1.47394	10.9641	1.07768e-20	2.82242e-19	36.3822
p22003	-1.48334	-1.23669	-10.964	1.07807e-20	2.82242e-19	36.3819
p34382_v4	0.694306	4.06188	10.9601	1.10401e-20	2.88827e-19	36.3583
p22733	-1.37945	-2.80696	-10.9599	1.10534e-20	2.88969e-19	36.3571
p9164	0.792957	-1.32581	10.9596	1.10732e-20	2.8928e-19	36.3554
p34944_v4	0.976458	-3.41553	10.9577	1.11982e-20	2.92337e-19	36.3442
p13950	0.927156	-4.02422	10.9559	1.13173e-20	2.95237e-19	36.3337
p41897_v4	0.822524	-0.753614	10.9539	1.1457e-20	2.98669e-19	36.3216
p2529	-0.899227	-0.723486	-10.9505	1.16951e-20	3.04661e-19	36.3012
p34103_v4	0.725027	1.27521	10.9495	1.17638e-20	3.06153e-19	36.2954
p27626	0.706024	-1.38769	10.9473	1.1919e-20	3.09835e-19	36.2824
p14924	-0.697747	2.25473	-10.9471	1.19331e-20	3.09983e-19	36.2812
p20169	0.714545	-1.43917	10.9416	1.23387e-20	3.20292e-19	36.2481
p3167	-1.03534	-4.25936	-10.9402	1.24403e-20	3.22701e-19	36.24
p1412	0.638115	-0.134508	10.9389	1.25345e-20	3.24688e-19	36.2325
p13029	0.596807	-1.31607	10.9372	1.26662e-20	3.27867e-19	36.2222
p36068_v4	0.738967	0.856115	10.9354	1.28069e-20	3.31276e-19	36.2112
p62	0.718047	1.94545	10.9332	1.29718e-20	3.35305e-19	36.1986
p40383_v4	0.983401	-3.66092	10.9322	1.30566e-20	3.37261e-19	36.1921
p10841	0.986031	-4.14364	10.9311	1.31433e-20	3.39066e-19	36.1855
p40921_v4	0.68671	-0.0308644	10.931	1.31492e-20	3.39066e-19	36.1851
p13899	-0.81916	5.89839	-10.9309	1.31542e-20	3.39066e-19	36.1847
p17199	0.659904	0.372938	10.9281	1.33774e-20	3.44578e-19	36.168
p18927	0.704825	-0.417669	10.9268	1.34818e-20	3.47024e-19	36.1603
p34384_v4	0.586332	2.11471	10.9229	1.38044e-20	3.5483e-19	36.1369
p4652	0.686094	1.39255	10.9181	1.42115e-20	3.65039e-19	36.1081
p7472	-0.859767	-1.36831	-10.9144	1.45262e-20	3.72863e-19	36.0864
p7442	-1.50294	-2.46445	-10.9127	1.46768e-20	3.76465e-19	36.0762
p28006	0.588614	2.63933	10.9114	1.47881e-20	3.79055e-19	36.0687
p33975_v4	0.743934	-1.82136	10.911	1.483e-20	3.79865e-19	36.0659
p6900	-1.06628	-0.960976	-10.9105	1.48755e-20	3.80765e-19	36.0629
p2086	0.660983	1.19574	10.9058	1.52961e-20	3.91258e-19	36.0353
RNA95150|RNS_232_187	0.599911	0.459609	10.9032	1.554e-20	3.9722e-19	36.0196
p43888_v4	0.624824	1.36241	10.9008	1.57614e-20	4.026e-19	36.0056
p24719	1.04757	-2.89597	10.8994	1.58958e-20	4.05752e-19	35.9971
p24692	0.605115	1.59769	10.8988	1.59508e-20	4.06873e-19	35.9937
p34661_v4	0.67435	-1.73281	10.8965	1.61771e-20	4.12359e-19	35.9798
p34684_v4	0.747771	7.76551	10.8952	1.63074e-20	4.15392e-19	35.9718
p30053	0.63161	-1.81198	10.8944	1.63819e-20	4.17002e-19	35.9673
p21180	0.95107	-3.35926	10.8936	1.64573e-20	4.1863e-19	35.9628
p19235	0.644436	-1.84151	10.8913	1.66893e-20	4.23945e-19	35.9489
p547	-1.78336	-3.67942	-10.8892	1.68985e-20	4.28963e-19	35.9365
p3625	0.618992	-1.54126	10.888	1.70207e-20	4.31768e-19	35.9294
p24464	0.714285	0.221444	10.8877	1.70583e-20	4.32421e-19	35.9272
p34597_v4	1.31856	-3.66436	10.8858	1.72549e-20	4.37105e-19	35.9159
p35523_v4	0.634759	6.54388	10.8812	1.77364e-20	4.48992e-19	35.8886
p43641_v4	0.672073	-1.96331	10.8789	1.79832e-20	4.54928e-19	35.8749
p35901_v4	-1.50148	0.00835474	-10.8781	1.80696e-20	4.56483e-19	35.8702
RNA95183|RNS_265_185	0.661525	-2.09531	10.8742	1.84944e-20	4.66575e-19	35.8471
p19794	-0.707804	3.96175	-10.8732	1.86038e-20	4.69013e-19	35.8413
p34151_v4	0.85084	-0.500689	10.8713	1.88174e-20	4.74072e-19	35.83
p36303_v4	0.657952	1.39074	10.8667	1.93499e-20	4.87154e-19	35.8023
p4666	0.704351	0.294224	10.8651	1.95355e-20	4.9149e-19	35.7929
p29895	0.754848	-0.205531	10.859	2.02663e-20	5.09527e-19	35.7565
p9398	1.50367	0.473378	10.8585	2.03298e-20	5.10774e-19	35.7534
p29852	1.01769	-2.08598	10.8519	2.11458e-20	5.3055e-19	35.7144
p4986	0.605683	2.81992	10.8507	2.13027e-20	5.34123e-19	35.7071
p40062_v4	0.895421	-2.35003	10.8499	2.14095e-20	5.36434e-19	35.7021
p36558_v4	0.712289	0.421433	10.8469	2.17946e-20	5.45711e-19	35.6845
p41816_v4	0.841652	-2.93229	10.8441	2.21637e-20	5.54574e-19	35.6678
p21524	0.789665	-2.17167	10.8431	2.23009e-20	5.57629e-19	35.6617
RNA94919|RNS_1_200	0.880559	-1.65351	10.8413	2.2532e-20	5.63024e-19	35.6515
p22843	0.700297	-0.341989	10.8397	2.27539e-20	5.68183e-19	35.6418
p28519	0.94522	-3.23597	10.839	2.28588e-20	5.70416e-19	35.6372
p36547_v4	0.67662	0.546025	10.8386	2.29117e-20	5.71346e-19	35.6349
RNA33458|snoRNA_scaRNA_54_137	-0.903634	0.570454	-10.8374	2.30775e-20	5.75091e-19	35.6278
RNA144141|snRNA_94_305	-1.08329	-0.950504	-10.8365	2.32035e-20	5.77839e-19	35.6224
p15105	-0.796802	3.04309	-10.8342	2.35156e-20	5.85216e-19	35.6092
p36285_v4	0.940157	-3.36724	10.8301	2.41012e-20	5.98977e-19	35.5848
p11167	0.59369	0.722804	10.8265	2.4631e-20	6.11731e-19	35.5632
p7037	0.945918	-2.90747	10.8261	2.47e-20	6.13031e-19	35.5605
p14335	-1.14467	-1.25367	-10.8251	2.48446e-20	6.16203e-19	35.5547
p25	0.663456	-0.823346	10.8223	2.52689e-20	6.26304e-19	35.5379
p34874_v4	0.679505	0.0314074	10.8194	2.57006e-20	6.36574e-19	35.5211
p669	-1.23904	-1.49257	-10.8146	2.64617e-20	6.54985e-19	35.4922
p33928	-0.653791	0.538426	-10.8124	2.68057e-20	6.63053e-19	35.4794
p27572	-0.674651	-0.264062	-10.8117	2.69285e-20	6.65644e-19	35.4749
RNA95643|RNS_725_132	0.709634	4.4873	10.8111	2.70136e-20	6.67297e-19	35.4718
RNA147726|p0830_imsncRNA631	1.10608	-2.12325	10.8096	2.72651e-20	6.73058e-19	35.4626
p12379	0.642003	0.519981	10.7977	2.92805e-20	7.2184e-19	35.3919
p29257	0.868989	-4.32839	10.7963	2.95382e-20	7.27217e-19	35.3833
p12298	-1.26301	-0.0410645	-10.7958	2.96224e-20	7.28801e-19	35.3804
p42589_v4	0.680809	3.60628	10.7943	2.98899e-20	7.34891e-19	35.3715
p1485	0.856928	3.26898	10.7937	2.99928e-20	7.36928e-19	35.3681
p2701	0.751169	0.176352	10.7916	3.03857e-20	7.46083e-19	35.3552
p28235	-0.616696	-0.220194	-10.7909	3.04982e-20	7.48345e-19	35.3516
p43756_v4	0.864608	1.12159	10.7897	3.07303e-20	7.53539e-19	35.3441
p29409	1.19203	-4.00648	10.7852	3.15586e-20	7.73333e-19	35.3177
p40633_v4	1.004	-1.21735	10.7847	3.16671e-20	7.75476e-19	35.3143
p14207	0.751688	0.805976	10.7839	3.18054e-20	7.78343e-19	35.31
p24337	-0.990373	-0.398409	-10.782	3.21716e-20	7.86679e-19	35.2986
p4524	-1.31556	-1.79399	-10.7813	3.23194e-20	7.89228e-19	35.2941
p5404	0.91952	-3.42118	10.7812	3.23361e-20	7.89228e-19	35.2936
p33746	-0.808651	1.64524	-10.7742	3.3717e-20	8.21841e-19	35.2522
p23064	0.808726	-1.15436	10.7704	3.44966e-20	8.39728e-19	35.2295
RNA95074|RNS_156_192	0.642586	-0.187602	10.768	3.49907e-20	8.50632e-19	35.2154
p24070	0.627088	3.53263	10.7672	3.51672e-20	8.54355e-19	35.2104
p12956	1.06291	-3.99791	10.7656	3.55004e-20	8.61882e-19	35.2011
p3018	0.639134	1.19885	10.7637	3.59258e-20	8.71634e-19	35.1893
p4800	0.801083	-0.807925	10.7632	3.60303e-20	8.73592e-19	35.1864
p35372_v4	0.62078	-1.23418	10.7621	3.62568e-20	8.78394e-19	35.1802
p20899	0.60181	-1.09301	10.762	3.62761e-20	8.78394e-19	35.1797
RNA147163|p0267_imsncRNA458	0.720662	0.133837	10.7579	3.71856e-20	8.99823e-19	35.1552
p34016_v4	0.990584	-2.86657	10.7563	3.75382e-20	9.0747e-19	35.1458
p7219	-1.25539	-4.09844	-10.7563	3.7551e-20	9.0747e-19	35.1455
p43680_v4	0.775486	-0.169266	10.7559	3.76297e-20	9.08776e-19	35.1434
p38235_v4	0.705141	0.139376	10.7523	3.84646e-20	9.28327e-19	35.1217
p29530	-1.2659	-2.15307	-10.7513	3.86852e-20	9.33039e-19	35.116
RNA96137|RNS_1219_67	0.889012	-3.57653	10.7496	3.90924e-20	9.42241e-19	35.1056
p12686	-1.06754	-4.57057	-10.7491	3.9197e-20	9.44144e-19	35.103
p7064	-0.868785	0.584222	-10.738	4.19052e-20	1.00674e-18	35.0368
p13402	-1.22051	-0.73907	-10.7377	4.19794e-20	1.00786e-18	35.035
RNA96165|RNS_1247_63	0.820209	-2.61818	10.7358	4.2473e-20	1.01905e-18	35.0235
p38109_v4	-1.42014	-1.35657	-10.7318	4.34856e-20	1.04266e-18	35.0001
p7094	-0.846009	-0.768217	-10.7308	4.37482e-20	1.04827e-18	34.9942
RNA33748|snoRNA_scaRNA_344_71	0.82818	-1.22873	10.7277	4.45873e-20	1.06699e-18	34.9753
RNA33766|snoRNA_scaRNA_362_69	0.770097	-1.65708	10.7243	4.54952e-20	1.08801e-18	34.9554
p5019	0.860804	-1.95007	10.7213	4.6331e-20	1.10727e-18	34.9373
p36046_v4	0.636085	-0.794694	10.7203	4.65915e-20	1.11278e-18	34.9318
p25248	0.90397	-3.2096	10.7186	4.70855e-20	1.12384e-18	34.9213
p38820_v4	-1.84896	-3.37629	-10.7183	4.71522e-20	1.12471e-18	34.9199
p11852	-0.898151	0.304194	-10.7126	4.88145e-20	1.1636e-18	34.8856
p3654	1.00077	2.47356	10.7048	5.11452e-20	1.21679e-18	34.8394
p35232_v4	0.610371	1.07815	10.703	5.17154e-20	1.22826e-18	34.8284
p26405	-0.950738	1.75155	-10.7029	5.17275e-20	1.22826e-18	34.8282
p11297	0.805222	-2.82324	10.7021	5.19768e-20	1.23338e-18	34.8234
p12350	-1.06998	-0.873235	-10.7008	5.23844e-20	1.24225e-18	34.8157
p34676_v4	0.909923	-3.23471	10.7003	5.25356e-20	1.24504e-18	34.8128
p15550	0.865796	-1.46968	10.6978	5.33301e-20	1.26224e-18	34.798
p6928	0.699903	2.2377	10.6974	5.34688e-20	1.26471e-18	34.7954
RNA95820|RNS_902_109	1.12299	-3.38663	10.6954	5.40979e-20	1.27876e-18	34.7838
p27327	-1.49169	-3.39669	-10.6942	5.44983e-20	1.28715e-18	34.7765
RNA146956|p0060_imsncRNA118	0.914093	-1.69308	10.6941	5.45228e-20	1.28715e-18	34.776
p13100	0.809374	-2.43982	10.6908	5.5624e-20	1.31231e-18	34.7562
p35662_v4	0.894953	-2.47776	10.6868	5.69928e-20	1.34374e-18	34.7322
p37948_v4	-1.50591	-3.19323	-10.6857	5.73486e-20	1.35039e-18	34.726
p7704	0.720678	-0.515882	10.6834	5.81404e-20	1.36816e-18	34.7124
RNA96068|RNS_1150_76	-0.880262	-2.15714	-10.68	5.93459e-20	1.39564e-18	34.6921
p35420_v4	0.643098	0.325334	10.679	5.97207e-20	1.40355e-18	34.6858
p24950	-0.810282	0.241009	-10.6756	6.09463e-20	1.43053e-18	34.6657
p26064	0.754282	-1.923	10.6736	6.16546e-20	1.44623e-18	34.6543
p34180_v4	0.603993	0.0753973	10.6728	6.19606e-20	1.45248e-18	34.6494
p24897	-1.1104	-1.99459	-10.6688	6.34636e-20	1.48676e-18	34.6256
p11764	0.945355	-0.0626969	10.668	6.37816e-20	1.49231e-18	34.6207
p2628	0.5912	-1.398	10.6647	6.50708e-20	1.52054e-18	34.6009
RNA95648|RNS_730_132	0.70204	-2.19639	10.6642	6.52518e-20	1.5238e-18	34.5981
RNA147615|p0719_imsncRNA493	0.812351	1.36791	10.6635	6.55276e-20	1.52927e-18	34.5939
p35014_v4	0.686206	0.19181	10.6625	6.59045e-20	1.53709e-18	34.5882
p16516	0.643626	-0.459787	10.6611	6.64795e-20	1.54854e-18	34.5796
p737	-0.91152	-0.134738	-10.6605	6.67044e-20	1.55279e-18	34.5763
p26792	0.653717	-0.567603	10.6586	6.74924e-20	1.57014e-18	34.5647
p38457_v4	0.768441	-0.16586	10.6562	6.84484e-20	1.59137e-18	34.5507
p34663_v4	0.740007	-1.49798	10.6552	6.88653e-20	1.59915e-18	34.5447
p37458_v4	-1.26788	-2.06561	-10.6552	6.88698e-20	1.59915e-18	34.5446
p19612	0.715133	-1.76708	10.6545	6.91709e-20	1.60512e-18	34.5403
p3406	0.794664	-0.770074	10.6533	6.96663e-20	1.6156e-18	34.5333
p38867_v4	1.01417	-3.59747	10.6531	6.97381e-20	1.61625e-18	34.5322
p8343	1.08821	-3.20784	10.653	6.98021e-20	1.61671e-18	34.5313
p29779	-1.74872	-2.23981	-10.6524	7.00245e-20	1.62084e-18	34.5282
p22973	0.809322	-2.47955	10.6482	7.18243e-20	1.66041e-18	34.503
RNA96046|RNS_1128_79	0.650686	-1.48778	10.648	7.18918e-20	1.66092e-18	34.5021
RNA95273|RNS_355_175	0.6113	0.62033	10.6471	7.22781e-20	1.6688e-18	34.4968
p14057	0.615478	0.479085	10.6408	7.50829e-20	1.73247e-18	34.4591
p6987	0.601206	-0.97633	10.6388	7.60084e-20	1.75272e-18	34.4469
p29776	0.805627	-1.63451	10.6373	7.6663e-20	1.76671e-18	34.4385
p38885_v4	0.755696	-1.18527	10.636	7.72842e-20	1.77879e-18	34.4305
p747	-1.06076	0.390745	-10.6359	7.73356e-20	1.77886e-18	34.4298
p26045	0.644139	-0.0371182	10.6346	7.79012e-20	1.79075e-18	34.4226
p1488	0.927144	-1.52977	10.6302	8.00154e-20	1.8382e-18	34.3961
RNA96069|RNS_1151_76	0.708375	0.367992	10.6285	8.08145e-20	1.8554e-18	34.3862
p20388	0.983868	-2.61256	10.6276	8.12451e-20	1.86412e-18	34.3809
p3998	-1.69651	-3.24168	-10.627	8.15791e-20	1.87062e-18	34.3769
p9307	0.783452	-2.58293	10.6217	8.41953e-20	1.9282e-18	34.3456
p5251	1.02474	-2.44891	10.6183	8.59012e-20	1.96605e-18	34.3257
p18717	0.856954	1.0669	10.6149	8.77103e-20	2.00496e-18	34.3051
p6554	0.642839	0.536287	10.6134	8.85027e-20	2.02181e-18	34.2962
RNA147561|p0665_imsncRNA423	0.682076	-0.670855	10.6086	9.10407e-20	2.0785e-18	34.2682
p7627	1.09738	-3.46158	10.605	9.30542e-20	2.12183e-18	34.2465
p6347	0.631954	1.52836	10.6014	9.50848e-20	2.16679e-18	34.2251
p6403	0.688019	-0.709564	10.6	9.5908e-20	2.18284e-18	34.2166
p22543	0.678919	-0.309094	10.5983	9.68857e-20	2.20373e-18	34.2066
p28667	-1.58975	-3.37099	-10.5931	9.9916e-20	2.27125e-18	34.176
RNA33706|snoRNA_scaRNA_302_74	0.668988	2.6174	10.5927	1.00172e-19	2.27567e-18	34.1735
p41204_v4	-0.650844	-1.15598	-10.5897	1.02005e-19	2.31587e-18	34.1556
p43540_v4	0.693668	-0.187428	10.5873	1.03494e-19	2.34824e-18	34.1412
p29499	-1.04379	6.79544	-10.5834	1.0594e-19	2.40223e-18	34.1181
p20772	-1.04749	1.0078	-10.5808	1.07584e-19	2.43652e-18	34.1028
RNA147429|p0533_imsncRNA137	0.806688	-1.20354	10.5773	1.09829e-19	2.48582e-18	34.0824
p1098	1.18055	-3.66391	10.5772	1.09943e-19	2.48688e-18	34.0813
RNA95003|RNS_85_196	0.803272	0.339649	10.5749	1.11456e-19	2.51955e-18	34.0678
p19884	1.34562	-2.2105	10.5709	1.14132e-19	2.57845e-18	34.0443
p23343	0.963934	-3.49478	10.5687	1.1568e-19	2.61182e-18	34.0309
p37086_v4	1.05323	-3.35101	10.5662	1.17393e-19	2.64724e-18	34.0164
p6356	0.586446	0.115025	10.5657	1.17771e-19	2.65414e-18	34.0132
p4810	0.884347	-1.90356	10.5624	1.2011e-19	2.70188e-18	33.9937
RNA147325|p0429_imsncRNA838	0.760101	-1.92576	10.5605	1.2153e-19	2.73215e-18	33.9821
p19999	0.815874	-1.25678	10.556	1.24847e-19	2.805e-18	33.9554
p5366	0.892344	-2.82325	10.5545	1.25928e-19	2.82757e-18	33.9469
p7365	-1.35241	-3.58753	-10.553	1.27069e-19	2.85146e-18	33.9379
p13839	-0.7332	1.14258	-10.5498	1.29512e-19	2.9045e-18	33.9191
p35840_v4	0.896884	-2.88604	10.5482	1.30803e-19	2.93165e-18	33.9092
p6865	-1.03376	-1.15986	-10.5448	1.33507e-19	2.99043e-18	33.889
p16937	0.622974	-0.339916	10.5437	1.34325e-19	3.00694e-18	33.8829
p35738_v4	0.994841	-3.03427	10.5433	1.34713e-19	3.01379e-18	33.8801
p28952	-0.875656	1.5925	-10.5415	1.36137e-19	3.04378e-18	33.8697
p25019	-0.774611	-0.470002	-10.5387	1.38435e-19	3.09328e-18	33.8531
p16968	0.732591	-1.41363	10.5314	1.44669e-19	3.22534e-18	33.8094
p36810_v4	-0.710772	0.906799	-10.5313	1.44696e-19	3.22534e-18	33.8093
p23115	0.649864	-0.976383	10.529	1.46704e-19	3.26813e-18	33.7956
p4592	-1.00598	-2.21661	-10.5222	1.52867e-19	3.40128e-18	33.7549
p3129	0.834206	-2.12032	10.5215	1.53432e-19	3.41179e-18	33.7512
RNA147627|p0731_imsncRNA507	0.713716	2.42758	10.5193	1.55538e-19	3.45654e-18	33.7377
p2976	0.675284	-1.11206	10.5161	1.58533e-19	3.51696e-18	33.7188
p7187	1.64718	-1.68867	10.5113	1.63121e-19	3.61631e-18	33.6906
p20464	1.17876	-3.94645	10.51	1.6439e-19	3.64225e-18	33.6829
p37924_v4	-1.49112	-2.00707	-10.5098	1.64656e-19	3.64595e-18	33.6813
RNA94928|RNS_10_200	0.587963	0.828819	10.5084	1.66013e-19	3.67157e-18	33.6731
p4242	0.827211	-1.0581	10.5049	1.69509e-19	3.74663e-18	33.6525
p27326	0.833237	-1.60028	10.5044	1.70064e-19	3.75663e-18	33.6493
p33978_v4	0.733103	-1.88694	10.5016	1.72894e-19	3.81686e-18	33.6329
p2341	-0.66014	2.09694	-10.4984	1.76283e-19	3.887e-18	33.6137
p17624	0.812158	-2.26203	10.4959	1.78862e-19	3.9415e-18	33.5993
p39213_v4	1.18697	-2.38771	10.494	1.80994e-19	3.98611e-18	33.5876
p8824	-1.07231	-1.52395	-10.4933	1.81667e-19	3.99852e-18	33.5839
p7252	0.653355	-0.408894	10.4924	1.82702e-19	4.0189e-18	33.5783
p34672_v4	0.745671	-0.389073	10.4884	1.87071e-19	4.11254e-18	33.5549
p25256	0.745437	0.871086	10.4817	1.94822e-19	4.28038e-18	33.5147
p2209	0.718025	-1.45171	10.4797	1.97107e-19	4.328e-18	33.5031
RNA147716|p0820_imsncRNA615	0.670141	-0.080004	10.4767	2.00715e-19	4.40197e-18	33.4851
p2954	-1.39403	-3.75229	-10.4686	2.10647e-19	4.61703e-18	33.4373
p20278	0.709425	1.12474	10.4682	2.11155e-19	4.62539e-18	33.4349
p26702	0.788674	-0.594238	10.4679	2.11603e-19	4.63246e-18	33.4328
p4975	-1.53748	-3.24702	-10.4649	2.15381e-19	4.71236e-18	33.4153
RNA147696|p0800_imsncRNA593	0.755795	0.669357	10.4629	2.17923e-19	4.76513e-18	33.4037
p26982	0.806298	-0.284885	10.4627	2.18272e-19	4.76993e-18	33.4021
p34393_v4	0.751618	0.896643	10.4622	2.18825e-19	4.77918e-18	33.3996
p40181_v4	-0.799452	-1.53037	-10.4598	2.22084e-19	4.83886e-18	33.3849
p22225	0.869304	-3.13808	10.4587	2.23517e-19	4.8672e-18	33.3786
p27457	0.691832	-2.66101	10.4583	2.24002e-19	4.87486e-18	33.3764
p23769	0.678957	1.76641	10.4578	2.24711e-19	4.8874e-18	33.3733
p20174	1.15793	-0.268801	10.4535	2.30611e-19	5.01276e-18	33.3476
p39060_v4	-0.618723	3.30934	-10.4528	2.31498e-19	5.02906e-18	33.3438
p2517	0.615071	-0.100328	10.4471	2.3958e-19	5.20157e-18	33.3098
p15671	0.732284	0.96305	10.4438	2.44434e-19	5.30381e-18	33.29
p3702	0.659897	1.68851	10.4435	2.44865e-19	5.31002e-18	33.2882
p5932	1.18566	-2.4014	10.4401	2.49813e-19	5.41095e-18	33.2684
p19472	0.656165	-1.50105	10.4395	2.50742e-19	5.42787e-18	33.2647
p35625_v4	0.958679	-2.56327	10.4388	2.51856e-19	5.44877e-18	33.2604
p44264_v4	0.659322	1.44103	10.4379	2.53159e-19	5.47373e-18	33.2552
p15018	0.942332	-3.31754	10.4368	2.54829e-19	5.50661e-18	33.2487
p3902	0.695879	-1.61411	10.4364	2.5539e-19	5.51549e-18	33.2466
p16204	0.705813	-0.556719	10.4361	2.5584e-19	5.52196e-18	33.2448
RNA147653|p0757_imsncRNA540	0.624888	-1.15743	10.4354	2.57021e-19	5.54421e-18	33.2402
p2127	-1.91095	-2.88729	-10.4346	2.58124e-19	5.56473e-18	33.236
p26108	0.702145	0.0185589	10.4326	2.61323e-19	5.63039e-18	33.2238
p35152_v4	0.835291	-2.81051	10.4317	2.62655e-19	5.65578e-18	33.2188
p29891	0.612581	-0.690855	10.429	2.66945e-19	5.74479e-18	33.2027
p39805_v4	-0.967413	-1.23943	-10.4241	2.74865e-19	5.90752e-18	33.1738
p17018	0.649721	-0.509987	10.4216	2.79081e-19	5.99193e-18	33.1587
RNA95190|RNS_272_184	0.736029	1.05926	10.4202	2.81468e-19	6.03966e-18	33.1503
p20522	0.899258	-2.5185	10.4187	2.8396e-19	6.08957e-18	33.1415
p22421	-1.01512	2.96391	-10.4172	2.8655e-19	6.14152e-18	33.1325
p8765	0.605304	0.0728197	10.4163	2.87997e-19	6.16893e-18	33.1276
p23928	0.679901	-0.822763	10.4135	2.92875e-19	6.26613e-18	33.1109
p33835	1.3841	-3.90289	10.4131	2.93574e-19	6.27379e-18	33.1086
p3880	0.677255	-0.16943	10.4053	3.07617e-19	6.55102e-18	33.0623
p21526	1.10298	-2.94893	10.4038	3.10379e-19	6.60602e-18	33.0534
p29404	1.18811	-3.05094	10.4031	3.11797e-19	6.63237e-18	33.0489
RNA95135|RNS_217_188	0.696424	-2.60465	10.402	3.1373e-19	6.66963e-18	33.0428
p6890	0.968141	2.35724	10.3996	3.18248e-19	6.76175e-18	33.0286
p22209	1.03819	-3.72265	10.399	3.19425e-19	6.78284e-18	33.025
p39377_v4	-1.63671	-0.971823	-10.3954	3.26499e-19	6.92907e-18	33.0033
p23318	0.951555	-3.00855	10.3947	3.27802e-19	6.9527e-18	32.9993
RNA147508|p0612_imsncRNA338	0.682504	0.130465	10.3871	3.4309e-19	7.27276e-18	32.9542
p3721	0.988422	-2.38704	10.3859	3.45416e-19	7.31784e-18	32.9475
p33572	-0.825771	0.217221	-10.3836	3.50289e-19	7.41681e-18	32.9336
p2533	-0.745384	-1.02795	-10.3827	3.52148e-19	7.45187e-18	32.9284
p3216	0.688772	-1.35307	10.3818	3.54095e-19	7.48877e-18	32.9229
p24813	-0.806548	0.452185	-10.3794	3.59097e-19	7.59019e-18	32.909
p13151	1.06305	-2.26275	10.3792	3.59567e-19	7.59139e-18	32.9077
p9570	0.912595	-1.83694	10.3716	3.76382e-19	7.93273e-18	32.8625
p2748	0.774022	-2.4848	10.3689	3.82517e-19	8.05741e-18	32.8465
p10588	0.636923	-2.06331	10.3684	3.83587e-19	8.07531e-18	32.8437
p35132_v4	0.867567	-1.53913	10.3653	3.90771e-19	8.22186e-18	32.8253
p14704	0.801081	0.291403	10.3638	3.94236e-19	8.29e-18	32.8166
p28192	0.661202	0.990979	10.3623	3.97848e-19	8.36118e-18	32.8076
p10748	-0.648529	0.0234111	-10.3615	3.99669e-19	8.39464e-18	32.803
p15551	0.850089	-2.75885	10.3593	4.04961e-19	8.4961e-18	32.79
p20863	0.740049	-1.42755	10.3572	4.10078e-19	8.59807e-18	32.7776
p13782	0.738062	-1.28118	10.3572	4.1029e-19	8.59807e-18	32.7771
p8723	-0.770033	-1.51027	-10.355	4.15634e-19	8.70511e-18	32.7642
RNA33490|snoRNA_scaRNA_86_133	-1.68873	-2.33568	-10.3545	4.1681e-19	8.72477e-18	32.7615
RNA33788|snoRNA_scaRNA_384_63	-0.663222	-0.453687	-10.3531	4.2035e-19	8.79386e-18	32.7531
p41389_v4	0.607606	3.23381	10.3515	4.24367e-19	8.87284e-18	32.7437
p144	0.827714	-3.1706	10.347	4.3602e-19	9.10612e-18	32.7168
p1252	0.699149	-2.01352	10.3448	4.41698e-19	9.21948e-18	32.704
p17670	-0.704093	-1.20774	-10.3423	4.48407e-19	9.3489e-18	32.6891
RNA147510|p0614_imsncRNA342	1.06767	-4.13648	10.342	4.49328e-19	9.36269e-18	32.6871
RNA95559|RNS_641_143	1.00663	-0.864176	10.3419	4.49578e-19	9.36269e-18	32.6865
p22923	1.09507	-2.84826	10.3379	4.603e-19	9.57512e-18	32.6632
RNA144097|snRNA_50_320	0.861601	-1.61868	10.3362	4.65157e-19	9.66523e-18	32.6528
p20804	0.62312	-1.13939	10.3357	4.66412e-19	9.68583e-18	32.6501
p3612	0.916774	0.286954	10.3336	4.72403e-19	9.8047e-18	32.6375
p21580	-1.40187	-3.15075	-10.3312	4.79094e-19	9.93795e-18	32.6235
RNA96022|RNS_1104_82	-1.16884	-0.0585009	-10.3291	4.85276e-19	1.00605e-17	32.6108
p35138_v4	1.25342	0.00499498	10.3271	4.91041e-19	1.01743e-17	32.5991
p12231	0.627362	0.469752	10.3262	4.93787e-19	1.02254e-17	32.5936
p38937_v4	-1.60343	-3.65289	-10.3231	5.0302e-19	1.04108e-17	32.5753
p11479	1.10301	-3.16438	10.3205	5.10804e-19	1.05659e-17	32.5601
RNA95203|RNS_285_183	0.933594	-0.808033	10.3195	5.13718e-19	1.06202e-17	32.5544
p35790_v4	0.653167	-0.265115	10.3182	5.17778e-19	1.06933e-17	32.5466
p44068_v4	-0.922171	0.553199	-10.3173	5.2063e-19	1.0745e-17	32.5412
RNA95462|RNS_544_156	0.920216	-2.1382	10.317	5.2161e-19	1.07592e-17	32.5393
p35886_v4	0.687297	-0.354645	10.3141	5.30734e-19	1.09412e-17	32.5222
p7473	-1.23645	0.0528922	-10.3124	5.36036e-19	1.10443e-17	32.5123
p210	1.04229	-3.55544	10.3113	5.39765e-19	1.11149e-17	32.5055
p6445	0.759418	-1.01722	10.3107	5.41433e-19	1.1143e-17	32.5024
p24712	1.31154	-2.22052	10.3094	5.45673e-19	1.1224e-17	32.4947
p28512	0.798084	-2.03022	10.3071	5.5351e-19	1.1367e-17	32.4806
p30324	0.653386	-1.34218	10.307	5.53554e-19	1.1367e-17	32.4805
p27184	0.926608	-2.97866	10.3058	5.57833e-19	1.14485e-17	32.4729
p18274	0.644348	1.46399	10.3014	5.72574e-19	1.17445e-17	32.447
p119	0.614071	-0.145484	10.2976	5.85796e-19	1.20023e-17	32.4244
p28971	0.982628	-2.01025	10.2957	5.92378e-19	1.21304e-17	32.4134
p21553	0.696279	-0.865317	10.2895	6.14724e-19	1.2567e-17	32.3767
p34670_v4	0.720894	-0.520511	10.2893	6.15391e-19	1.25736e-17	32.3756
p969	1.10678	-2.50973	10.2888	6.17435e-19	1.26084e-17	32.3723
p39435_v4	-1.70948	-3.48406	-10.2865	6.25899e-19	1.27741e-17	32.3589
p7467	-1.32647	-3.36457	-10.2863	6.26686e-19	1.27831e-17	32.3576
p15916	0.756641	-2.5605	10.2772	6.61686e-19	1.3482e-17	32.3038
p42285_v4	0.929718	-1.32648	10.2765	6.64305e-19	1.35279e-17	32.2999
p28010	-0.81666	0.398362	-10.2755	6.68138e-19	1.35834e-17	32.2942
p37588_v4	-1.25867	-4.16464	-10.2742	6.73534e-19	1.36779e-17	32.2862
p14136	-0.643931	3.95903	-10.2731	6.78127e-19	1.37636e-17	32.2795
p18988	0.599093	2.31993	10.2725	6.80248e-19	1.3799e-17	32.2764
p14290	-1.2155	-0.884598	-10.2716	6.84224e-19	1.38644e-17	32.2706
p36580_v4	0.633095	-1.06479	10.27	6.90822e-19	1.39904e-17	32.2611
p17376	0.725116	-0.619161	10.2693	6.93659e-19	1.40324e-17	32.2571
p33396	0.74013	-0.12743	10.2653	7.1013e-19	1.43577e-17	32.2338
p10140	-0.897999	-1.43697	-10.2616	7.25989e-19	1.46703e-17	32.212
p8443	0.70239	0.395815	10.2602	7.32293e-19	1.47895e-17	32.2034
p39305_v4	1.17701	-2.12911	10.2574	7.4474e-19	1.50244e-17	32.1867
RNA95075|RNS_157_192	0.654233	1.97072	10.2564	7.49054e-19	1.50948e-17	32.181
p8597	0.861955	-2.18817	10.2554	7.53599e-19	1.51781e-17	32.175
RNA94968|RNS_50_198	0.691005	-0.876296	10.254	7.59944e-19	1.52975e-17	32.1667
RNA147030|p0134_imsncRNA213	0.648432	-1.5267	10.2538	7.60568e-19	1.53017e-17	32.1659
RNA95618|RNS_700_136	0.829011	-3.22985	10.2518	7.69847e-19	1.54714e-17	32.1539
p8093	0.792017	-2.93538	10.2502	7.77219e-19	1.5594e-17	32.1444
p3127	0.770423	-2.69423	10.2492	7.82045e-19	1.56823e-17	32.1383
p619	0.675635	1.34132	10.248	7.87681e-19	1.57867e-17	32.1312
p13443	1.14671	-3.77809	10.2458	7.97779e-19	1.59804e-17	32.1186
p33660	0.590889	0.317449	10.2436	8.08756e-19	1.61738e-17	32.1051
p15477	0.768948	-2.26626	10.2415	8.18577e-19	1.63524e-17	32.0931
p27915	0.650469	-0.620641	10.2396	8.28085e-19	1.65334e-17	32.0817
p21997	0.866849	-0.844665	10.2387	8.32633e-19	1.66151e-17	32.0763
p8219	0.742555	0.659332	10.2383	8.34608e-19	1.66455e-17	32.0739
p21556	1.07829	-1.1398	10.2328	8.6233e-19	1.71891e-17	32.0416
RNA147723|p0827_imsncRNA627	-0.891137	-1.41462	-10.2312	8.70694e-19	1.7337e-17	32.032
p25415	-0.872583	-1.39047	-10.2305	8.74187e-19	1.73971e-17	32.028
p21669	0.747156	2.02499	10.2298	8.77759e-19	1.74588e-17	32.024
p36732_v4	-0.610063	4.77977	-10.2294	8.79806e-19	1.749e-17	32.0217
p27335	-0.881888	-1.32657	-10.2286	8.84248e-19	1.75688e-17	32.0167
p3327	-0.916866	-1.50017	-10.2281	8.86821e-19	1.76104e-17	32.0138
p6427	-0.929726	-1.69275	-10.226	8.97912e-19	1.7821e-17	32.0015
p7091	0.913754	-2.6983	10.2258	8.9895e-19	1.78304e-17	32.0004
p34032_v4	0.618219	-0.204678	10.2258	8.99353e-19	1.78304e-17	31.9999
p36875_v4	-0.713001	-2.90097	-10.2243	9.07444e-19	1.79714e-17	31.9911
p44374_v4	-0.735289	1.0124	-10.2224	9.17352e-19	1.81578e-17	31.9803
RNA95966|RNS_1048_90	0.968035	-2.38948	10.2194	9.34301e-19	1.84834e-17	31.9622
p37537_v4	-0.891068	-1.54171	-10.2124	9.74202e-19	1.9252e-17	31.9208
p23295	0.633089	-0.730417	10.209	9.93704e-19	1.96058e-17	31.9012
p13825	0.6158	-0.584721	10.2087	9.95807e-19	1.96367e-17	31.8991
p19150	0.683331	-2.02124	10.2008	1.04384e-18	2.05618e-17	31.8524
p27111	-1.40812	-3.75055	-10.2006	1.04511e-18	2.05648e-17	31.8512
p38702_v4	-0.870648	2.86824	-10.1997	1.0509e-18	2.06678e-17	31.8457
RNA147336|p0440_imsncRNA843	0.685809	-1.49949	10.1996	1.05158e-18	2.06699e-17	31.8451
p17491	-0.770941	4.42001	-10.1985	1.05852e-18	2.07841e-17	31.8386
RNA95232|RNS_314_181	0.786111	-2.77642	10.1963	1.07199e-18	2.10374e-17	31.8261
p21261	0.611345	-0.354692	10.1903	1.11143e-18	2.17882e-17	31.7903
p33585	0.588197	-1.66199	10.1901	1.11277e-18	2.18029e-17	31.7891
RNA95810|RNS_892_111	0.708234	0.335154	10.1887	1.12181e-18	2.19682e-17	31.7811
p9245	0.700536	-1.47444	10.1878	1.12785e-18	2.20748e-17	31.7758
p11354	-0.986184	-0.0203905	-10.1876	1.12935e-18	2.20924e-17	31.7745
p1407	0.616147	-1.30885	10.1843	1.15183e-18	2.25202e-17	31.7549
p21718	0.809822	-2.2406	10.1825	1.164e-18	2.2746e-17	31.7445
p19350	1.20361	-3.8916	10.1819	1.16869e-18	2.28256e-17	31.7406
p26058	0.676366	-1.04034	10.1767	1.20546e-18	2.35187e-17	31.7099
p10560	-1.69962	-1.65084	-10.1754	1.21466e-18	2.36855e-17	31.7024
p6184	0.602277	-1.67401	10.1748	1.21927e-18	2.37628e-17	31.6986
p1082	-1.06678	0.430636	-10.1741	1.22428e-18	2.38478e-17	31.6945
p22157	-1.09845	-4.2129	-10.1717	1.24172e-18	2.41747e-17	31.6805
p10941	0.637604	-1.72142	10.166	1.28434e-18	2.49913e-17	31.6471
p44178_v4	0.744844	-2.58425	10.1645	1.29632e-18	2.5211e-17	31.6379
p34383_v4	0.611331	0.769238	10.1641	1.29953e-18	2.52602e-17	31.6355
p27562	-0.727255	0.659414	-10.1639	1.30065e-18	2.52686e-17	31.6346
RNA147729|p0833_imsncRNA634	0.780139	-1.52764	10.1607	1.32615e-18	2.57503e-17	31.6154
p16969	0.831648	-1.96494	10.1592	1.33771e-18	2.5961e-17	31.6068
p23994	0.933814	-2.64055	10.1533	1.38576e-18	2.68793e-17	31.5719
p12515	0.741457	2.79518	10.1498	1.41444e-18	2.74212e-17	31.5516
p44319_v4	-1.01548	-0.361454	-10.1463	1.44462e-18	2.79634e-17	31.5307
p30347	-0.825281	0.164701	-10.1463	1.44469e-18	2.79634e-17	31.5306
p35559_v4	0.80812	-2.1493	10.1438	1.46646e-18	2.83698e-17	31.5158
p3864	0.957028	-3.39497	10.1425	1.47754e-18	2.85692e-17	31.5084
p21794	0.934668	-2.78461	10.1402	1.49803e-18	2.89349e-17	31.4948
RNA95908|RNS_990_97	-0.807565	-0.911725	-10.1379	1.51926e-18	2.93296e-17	31.4808
p61	0.783339	-0.814235	10.1375	1.52271e-18	2.93808e-17	31.4786
p6492	-1.02701	-1.66255	-10.1373	1.52414e-18	2.9393e-17	31.4776
p12469	0.69439	-0.572391	10.1355	1.54111e-18	2.97046e-17	31.4667
p17099	-0.662964	2.31789	-10.1326	1.56784e-18	3.02039e-17	31.4497
p22626	1.22512	-3.66507	10.1305	1.58774e-18	3.05712e-17	31.4372
p27840	1.09058	1.80707	10.1283	1.60787e-18	3.09427e-17	31.4247
p7774	0.817188	-0.216664	10.1276	1.61482e-18	3.10601e-17	31.4204
p26883	-1.65203	-3.19603	-10.1198	1.69193e-18	3.25093e-17	31.3742
p8155	0.84536	-0.199668	10.1186	1.70421e-18	3.27282e-17	31.3671
RNA95713|RNS_795_122	0.806062	-2.40853	10.1184	1.70593e-18	3.2744e-17	31.3661
p12066	1.10557	-3.38089	10.1182	1.70845e-18	3.27754e-17	31.3646
p25041	-0.919922	-1.84821	-10.1168	1.72214e-18	3.30206e-17	31.3567
p2921	0.882318	-2.40772	10.1142	1.74892e-18	3.34993e-17	31.3414
p24852	-1.08405	-0.906723	-10.1104	1.78962e-18	3.42611e-17	31.3187
p43866_v4	0.653949	-0.164259	10.0995	1.90951e-18	3.65182e-17	31.2545
p26870	1.33275	-1.22759	10.0984	1.92212e-18	3.67402e-17	31.248
p25465	-0.82653	-1.30399	-10.0972	1.93547e-18	3.69762e-17	31.2411
p7233	0.795334	-4.04595	10.0961	1.94808e-18	3.71976e-17	31.2347
p853	0.921474	-4.16704	10.0953	1.95727e-18	3.73538e-17	31.23
RNA95890|RNS_972_100	0.65291	-1.85835	10.0944	1.96883e-18	3.7555e-17	31.2242
p23540	1.21927	-1.95476	10.0895	2.02643e-18	3.85935e-17	31.1956
RNA95165|RNS_247_187	0.662379	-1.99403	10.0873	2.05346e-18	3.90881e-17	31.1825
p24432	0.667428	-1.81699	10.0867	2.06046e-18	3.9201e-17	31.1792
p27282	-0.82188	-4.43904	-10.0859	2.07034e-18	3.93686e-17	31.1744
p39107_v4	-0.632309	-0.0359992	-10.0848	2.08375e-18	3.96031e-17	31.168
p10477	-1.00631	-0.53846	-10.0828	2.1086e-18	4.00547e-17	31.1563
RNA95115|RNS_197_189	0.675729	-0.888229	10.0825	2.11322e-18	4.01216e-17	31.1541
p15793	0.70372	0.0496373	10.0803	2.1406e-18	4.06206e-17	31.1414
p17674	0.664035	0.553264	10.0769	2.18431e-18	4.14074e-17	31.1214
p24523	0.89639	-3.15935	10.0728	2.23807e-18	4.2339e-17	31.0973
RNA95181|RNS_263_185	1.04299	-3.12357	10.0722	2.24667e-18	4.24798e-17	31.0935
p29403	0.643442	-1.73585	10.07	2.27677e-18	4.30268e-17	31.0803
p26994	-0.984404	-2.31787	-10.0653	2.34082e-18	4.42146e-17	31.0529
p15482	-1.34003	-4.3008	-10.064	2.3593e-18	4.45408e-17	31.0451
p37061_v4	-1.22881	-3.86005	-10.0615	2.39498e-18	4.51678e-17	31.0302
p8707	0.661153	0.191826	10.0578	2.448e-18	4.61442e-17	31.0085
p12224	0.637665	4.11402	10.0576	2.45026e-18	4.61631e-17	31.0076
p27244	-0.589499	0.425056	-10.0535	2.51093e-18	4.72818e-17	30.9834
p20763	0.663985	0.698663	10.0525	2.52592e-18	4.75398e-17	30.9775
p38825_v4	-2.65874	0.252763	-10.052	2.53308e-18	4.76502e-17	30.9747
RNA95654|RNS_736_131	-1.19677	-3.52132	-10.0463	2.62118e-18	4.92318e-17	30.9409
p27458	0.750483	-2.5896	10.0448	2.64531e-18	4.96597e-17	30.9318
p15031	0.701362	1.04392	10.044	2.65743e-18	4.98617e-17	30.9273
p8784	0.718913	-1.09264	10.0436	2.66409e-18	4.99613e-17	30.9248
p25810	1.01976	-0.0373178	10.0419	2.69084e-18	5.04371e-17	30.9149
p24573	-1.25161	-0.485968	-10.0378	2.75693e-18	5.16496e-17	30.8909
p34795_v4	1.62645	-1.6579	10.0364	2.77986e-18	5.20527e-17	30.8827
p42927_v4	1.13341	-3.33401	10.0333	2.8314e-18	5.29638e-17	30.8645
p10626	0.694919	-1.36309	10.0329	2.83905e-18	5.30798e-17	30.8618
p21121	0.94223	-4.2293	10.0327	2.84186e-18	5.31054e-17	30.8609
RNA33717|snoRNA_scaRNA_313_72	-1.69023	-3.41257	-10.0287	2.91093e-18	5.43684e-17	30.8371
p2704	-1.56653	3.57456	-10.0268	2.94358e-18	5.49225e-17	30.826
RNA147557|p0661_imsncRNA418	0.628304	-2.08116	10.0255	2.96607e-18	5.5314e-17	30.8185
p23593	0.926971	-2.78974	10.021	3.04713e-18	5.67969e-17	30.7918
p21528	0.789639	-2.26227	10.0193	3.07787e-18	5.73406e-17	30.7819
p35756_v4	-1.50727	-1.83413	-10.0186	3.09162e-18	5.75678e-17	30.7775
p12353	-0.976364	0.979717	-10.0182	3.09883e-18	5.76727e-17	30.7752
p14857	0.638575	-2.07728	10.0176	3.1091e-18	5.7804e-17	30.7719
p9954	-1.06145	-3.64681	-10.0176	3.10946e-18	5.7804e-17	30.7718
p27046	0.772425	-3.09475	10.0111	3.23098e-18	6.00107e-17	30.7338
p16451	1.0522	-1.89058	10.0101	3.25131e-18	6.03579e-17	30.7276
p4537	-1.60394	6.0919	-10.0096	3.26135e-18	6.05137e-17	30.7246
p34046_v4	1.28564	-2.3533	10.0046	3.35931e-18	6.22683e-17	30.6953
RNA33492|snoRNA_scaRNA_88_133	-1.12607	-2.31449	-10.0039	3.37316e-18	6.24936e-17	30.6912
RNA95588|RNS_670_140	0.881572	-0.402951	10.001	3.43148e-18	6.35137e-17	30.6742
p30370	0.897102	-1.37239	10.001	3.43168e-18	6.35137e-17	30.6742
p38788_v4	-1.21432	-0.392912	-9.99816	3.49037e-18	6.4535e-17	30.6574
p36838_v4	-0.99945	-4.11799	-9.99541	3.54786e-18	6.5565e-17	30.6412
p11109	0.675131	1.90878	9.99484	3.55997e-18	6.57226e-17	30.6378
p26391	-0.929085	-0.836382	-9.99318	3.59529e-18	6.63414e-17	30.6281
p29294	0.75753	-0.56017	9.99303	3.59854e-18	6.63681e-17	30.6272
p18282	0.899878	-3.3334	9.99208	3.61884e-18	6.66755e-17	30.6216
p15323	0.772185	-4.32061	9.98727	3.72395e-18	6.85435e-17	30.5933
p8299	1.15661	-3.03106	9.98458	3.78396e-18	6.95436e-17	30.5774
p142	0.592831	0.0212383	9.98254	3.83008e-18	7.03559e-17	30.5655
p13553	0.811406	-2.48217	9.98119	3.86103e-18	7.08183e-17	30.5575
p22274	-1.26907	-1.09863	-9.97718	3.95412e-18	7.24896e-17	30.5339
p21587	0.591956	-1.35905	9.97548	3.99437e-18	7.31909e-17	30.5239
p22249	0.72272	0.642763	9.97305	4.05242e-18	7.41808e-17	30.5096
p28890	0.738464	-2.46554	9.97003	4.12592e-18	7.54885e-17	30.4918
p6132	1.08474	-3.61082	9.96766	4.18434e-18	7.65194e-17	30.4779
p35257_v4	0.729965	-2.36402	9.96603	4.22519e-18	7.72279e-17	30.4683
p37414_v4	-1.28227	-1.94367	-9.96439	4.26651e-18	7.79444e-17	30.4586
p24228	0.655302	-1.06592	9.96343	4.29111e-18	7.83548e-17	30.453
p34869_v4	0.77089	2.36811	9.95798	4.43224e-18	8.08514e-17	30.4209
p2429	0.793355	-0.955444	9.95587	4.48822e-18	8.17509e-17	30.4085
p6827	-0.717434	0.325822	-9.95254	4.57805e-18	8.33459e-17	30.3889
p20987	1.00518	-3.21904	9.95126	4.61294e-18	8.38979e-17	30.3814
p5422	0.924072	-2.79849	9.94816	4.69859e-18	8.54136e-17	30.3632
RNA95830|RNS_912_108	0.703747	1.32592	9.94767	4.71248e-18	8.56236e-17	30.3602
p23617	-0.695505	-2.20851	-9.94695	4.73269e-18	8.59484e-17	30.356
p17169	-1.72873	-2.03858	-9.94481	4.79317e-18	8.70037e-17	30.3434
p35616_v4	0.746598	-2.61037	9.94427	4.80855e-18	8.72397e-17	30.3403
p37394_v4	-1.00696	-3.83101	-9.93867	4.97124e-18	9.01025e-17	30.3073
RNA94934|RNS_16_199	0.628253	-1.05043	9.93338	5.12992e-18	9.29327e-17	30.2762
p40007_v4	0.922612	-2.48554	9.93299	5.14188e-18	9.31035e-17	30.2739
p16416	0.603274	-1.08545	9.93064	5.2141e-18	9.43646e-17	30.2601
p27904	0.973563	-2.48054	9.9277	5.30619e-18	9.5984e-17	30.2428
RNA95871|RNS_953_103	-1.19464	-1.40221	-9.92742	5.31479e-18	9.60924e-17	30.2412
p35446_v4	0.653282	2.52079	9.92586	5.36452e-18	9.69438e-17	30.232
p8692	0.764809	-2.61821	9.92564	5.37129e-18	9.70185e-17	30.2307
p35459_v4	0.631325	2.68385	9.9214	5.50845e-18	9.94469e-17	30.2058
p17356	0.639599	-1.01914	9.92028	5.54534e-18	1.00064e-16	30.1992
p39509_v4	-2.10073	-3.53117	-9.91594	5.69013e-18	1.02576e-16	30.1736
p24866	-0.729055	-0.251896	-9.91577	5.69576e-18	1.02627e-16	30.1727
p11019	0.658206	-1.03269	9.91446	5.74021e-18	1.03377e-16	30.165
p2967	-0.744727	1.05243	-9.91391	5.75889e-18	1.03663e-16	30.1618
p35409_v4	0.923964	-0.838377	9.91205	5.82292e-18	1.04713e-16	30.1508
p263	-0.82436	-0.808949	-9.90738	5.9868e-18	1.07555e-16	30.1233
p1826	-0.949066	-2.21105	-9.90195	6.18284e-18	1.10935e-16	30.0914
p36542_v4	0.681168	-3.0365	9.90192	6.18403e-18	1.10935e-16	30.0913
p20091	0.605671	1.59083	9.90153	6.19855e-18	1.11142e-16	30.0889
RNA147481|p0585_imsncRNA284	-0.645363	0.201431	-9.90045	6.2383e-18	1.118e-16	30.0826
p41173_v4	0.770492	-2.15221	9.89784	6.33562e-18	1.13489e-16	30.0673
p6664	0.826346	-4.28596	9.89627	6.39505e-18	1.14497e-16	30.058
p41031_v4	-0.978794	0.0359288	-9.89578	6.4138e-18	1.14777e-16	30.0551
p18116	-2.06223	0.909081	-9.89421	6.47383e-18	1.15795e-16	30.0459
p15095	0.758524	-1.28968	9.89332	6.50816e-18	1.16352e-16	30.0407
p6830	0.980263	-3.69933	9.89282	6.52747e-18	1.16641e-16	30.0378
p3679	0.834186	0.370367	9.89204	6.55774e-18	1.17125e-16	30.0332
p13209	-0.72114	0.151062	-9.89027	6.62696e-18	1.18304e-16	30.0228
p5548	0.674952	-1.87951	9.88863	6.69177e-18	1.19403e-16	30.0132
p5667	-0.647842	-1.0423	-9.88805	6.71505e-18	1.1976e-16	30.0097
p14161	0.740156	-1.30471	9.88747	6.73822e-18	1.20115e-16	30.0063
RNA33678|snoRNA_scaRNA_274_76	-1.26578	-3.266	-9.88096	7.00368e-18	1.24726e-16	29.9681
p34630_v4	0.623014	4.87473	9.87858	7.10333e-18	1.26439e-16	29.9541
p15642	0.735159	-1.44439	9.87845	7.10866e-18	1.26473e-16	29.9533
p28170	0.675258	2.88173	9.87755	7.1467e-18	1.27088e-16	29.9481
p35724_v4	0.637629	-0.399754	9.87545	7.23627e-18	1.28619e-16	29.9357
p36866_v4	0.971293	-3.95291	9.87465	7.27078e-18	1.2917e-16	29.931
p35474_v4	-0.920262	1.35703	-9.8733	7.32961e-18	1.30152e-16	29.923
p7484	0.977785	-2.64667	9.86547	7.67801e-18	1.36076e-16	29.8771
p21729	0.868699	-2.05635	9.86431	7.73114e-18	1.36951e-16	29.8703
p2802	0.797988	-0.548438	9.85549	8.14659e-18	1.44172e-16	29.8185
p7798	0.774137	-2.05224	9.85416	8.21125e-18	1.45246e-16	29.8106
p21704	0.653752	0.711247	9.85332	8.25215e-18	1.45899e-16	29.8057
p11296	0.935482	-3.44146	9.85235	8.29976e-18	1.4667e-16	29.8
p8503	-1.5165	-3.64207	-9.85211	8.31136e-18	1.46805e-16	29.7986
p42150_v4	-0.882533	-1.93098	-9.85071	8.38078e-18	1.4796e-16	29.7904
p7553	0.766854	-1.89501	9.85021	8.40567e-18	1.48328e-16	29.7875
p13114	2.43809	-1.89991	9.84049	8.90493e-18	1.56987e-16	29.7304
p4711	1.08488	-0.409576	9.84033	8.91333e-18	1.5706e-16	29.7294
p23849	0.827344	-2.61268	9.83993	8.93429e-18	1.57354e-16	29.7271
p37945_v4	0.940697	-2.94278	9.83983	8.93983e-18	1.57376e-16	29.7265
p2560	0.774093	-2.77881	9.83314	9.30138e-18	1.63506e-16	29.6873
p25706	0.921894	-2.42912	9.83211	9.35834e-18	1.64429e-16	29.6812
p42149_v4	-1.58036	-2.85337	-9.83137	9.39985e-18	1.65079e-16	29.6768
p9324	0.982841	-3.28962	9.83127	9.4054e-18	1.65098e-16	29.6763
p4367	0.701903	1.38906	9.83017	9.46684e-18	1.66017e-16	29.6698
p34956_v4	0.884117	-2.39812	9.82945	9.50729e-18	1.66568e-16	29.6656
p516	0.655865	-0.440893	9.82388	9.82671e-18	1.72e-16	29.6329
p9852	-0.757233	-0.432652	-9.82183	9.94704e-18	1.74024e-16	29.6208
p34013_v4	0.997074	-3.65106	9.82153	9.96444e-18	1.74245e-16	29.6191
p26920	0.601703	-1.05295	9.81789	1.0182e-17	1.77965e-16	29.5977
p35466_v4	0.650556	2.75055	9.81776	1.019e-17	1.7802e-16	29.597
p2858	0.652446	0.0639347	9.8142	1.04073e-17	1.8173e-16	29.5761
p25207	0.935977	-2.67968	9.81022	1.06558e-17	1.85892e-16	29.5527
RNA147720|p0824_imsncRNA624	0.599631	-1.63584	9.80905	1.07301e-17	1.87099e-16	29.5459
RNA95101|RNS_183_191	0.753825	-2.94994	9.80822	1.07828e-17	1.87929e-16	29.541
p40324_v4	-0.668652	0.184158	-9.80808	1.07917e-17	1.87995e-16	29.5402
RNA33504|snoRNA_scaRNA_100_132	-1.27047	-3.62081	-9.80751	1.08281e-17	1.88541e-16	29.5369
p17862	-1.02407	-1.7134	-9.80715	1.08512e-17	1.88853e-16	29.5347
p29838	0.854345	-2.53117	9.80609	1.09197e-17	1.89955e-16	29.5285
p25304	-1.63847	-3.17745	-9.80227	1.11698e-17	1.94214e-16	29.5061
p2344	0.763414	0.162738	9.80011	1.13142e-17	1.96632e-16	29.4934
p15516	0.610655	-0.102721	9.79909	1.13826e-17	1.97727e-16	29.4874
p42235_v4	-1.09335	-3.05096	-9.79662	1.15506e-17	2.00456e-16	29.4729
p37354_v4	0.60913	-0.361832	9.79636	1.1568e-17	2.00664e-16	29.4714
RNA95040|RNS_122_195	0.631689	-2.72999	9.79276	1.18175e-17	2.04894e-16	29.4503
p6232	-1.8772	3.9451	-9.78916	1.20724e-17	2.09216e-16	29.4292
p41698_v4	-1.41888	-0.954315	-9.78332	1.24979e-17	2.16385e-16	29.3949
RNA96170|RNS_1252_61	0.651738	-1.72498	9.78296	1.25246e-17	2.16746e-16	29.3928
p33625	-1.0344	4.05397	-9.78267	1.25458e-17	2.17009e-16	29.3912
p284	-0.613309	1.96666	-9.78169	1.26189e-17	2.18171e-16	29.3854
p17295	0.919176	-2.70395	9.78065	1.26969e-17	2.19418e-16	29.3793
p6470	0.625158	1.72728	9.77837	1.28699e-17	2.22303e-16	29.3659
p37619_v4	0.676047	-2.12844	9.77768	1.29226e-17	2.23108e-16	29.3619
p2608	0.588677	-0.548866	9.77706	1.29698e-17	2.23818e-16	29.3583
p17361	0.81314	-1.47047	9.77573	1.30723e-17	2.25481e-16	29.3505
p6960	-0.78541	2.10381	-9.77557	1.30847e-17	2.25588e-16	29.3495
p27841	1.45587	1.85909	9.77295	1.32896e-17	2.29014e-16	29.3342
RNA147614|p0718_imsncRNA492	-1.24873	-3.82508	-9.76691	1.37739e-17	2.37137e-16	29.2987
p3267	-1.03558	1.05509	-9.76597	1.38509e-17	2.3835e-16	29.2932
p1337	0.70843	0.336847	9.76395	1.40175e-17	2.41104e-16	29.2814
RNA95282|RNS_364_174	0.680767	-0.895396	9.7597	1.43748e-17	2.46905e-16	29.2565
p15260	0.985107	-2.78416	9.75931	1.44084e-17	2.47365e-16	29.2542
p48	-1.18935	-1.59371	-9.75658	1.46434e-17	2.51282e-16	29.2382
p27676	-0.834613	0.583165	-9.75401	1.4868e-17	2.54898e-16	29.2231
p18958	0.734573	-1.69531	9.75379	1.48872e-17	2.5511e-16	29.2218
p5587	0.760708	-3.1242	9.74571	1.56164e-17	2.66983e-16	29.1745
p3176	-0.783658	-4.52952	-9.74396	1.57796e-17	2.69521e-16	29.1642
p36241_v4	0.648574	0.37328	9.7414	1.60203e-17	2.73507e-16	29.1492
p18590	0.758747	-0.384917	9.73932	1.62188e-17	2.76766e-16	29.137
p11254	0.698196	-2.01484	9.73882	1.62672e-17	2.77464e-16	29.1341
p6618	-1.14236	-3.65486	-9.73827	1.63205e-17	2.78244e-16	29.1309
p10268	0.640316	-2.09772	9.73725	1.64194e-17	2.79799e-16	29.1249
p536	-0.883734	-0.336524	-9.73657	1.64854e-17	2.80795e-16	29.1209
RNA96025|RNS_1107_82	0.89716	-3.56757	9.73586	1.65548e-17	2.81846e-16	29.1168
p20097	0.935936	-3.93754	9.73519	1.6621e-17	2.82841e-16	29.1128
p12352	-0.665602	2.3299	-9.73473	1.66659e-17	2.83475e-16	29.1101
p3001	-1.14345	-3.61285	-9.73304	1.68335e-17	2.86193e-16	29.1002
p18406	1.00382	-2.09188	9.72911	1.72295e-17	2.92761e-16	29.0772
p15480	-1.06832	1.91377	-9.72905	1.72357e-17	2.92761e-16	29.0769
p14577	0.800914	-2.06227	9.71984	1.82018e-17	3.08457e-16	29.0229
p16863	-1.15003	-2.02377	-9.71909	1.82828e-17	3.09687e-16	29.0185
RNA33568|snoRNA_scaRNA_164_97	-0.650733	-0.99426	-9.71651	1.85635e-17	3.14297e-16	29.0034
p9712	-1.04794	-0.885942	-9.71584	1.86372e-17	3.15254e-16	28.9995
p36391_v4	0.743646	-0.92092	9.71222	1.90408e-17	3.21784e-16	28.9783
p7362	0.654362	-0.998426	9.70774	1.95531e-17	3.30291e-16	28.952
p787	0.603544	-1.89533	9.70665	1.96793e-17	3.3227e-16	28.9457
p34487_v4	0.592871	0.747062	9.70618	1.97336e-17	3.33033e-16	28.943
p23603	0.797055	-1.37862	9.70159	2.0278e-17	3.4175e-16	28.916
p7987	0.831269	-1.82389	9.69946	2.05344e-17	3.45755e-16	28.9036
p5960	-1.23566	-3.43095	-9.69537	2.10373e-17	3.53899e-16	28.8797
p28157	0.776976	-2.85256	9.69369	2.12477e-17	3.57274e-16	28.8698
p25219	-1.06029	-2.01099	-9.69127	2.15537e-17	3.62253e-16	28.8557
p14306	0.835309	-1.76565	9.69055	2.16466e-17	3.63483e-16	28.8514
p29599	1.04701	-3.52565	9.68906	2.18371e-17	3.66514e-16	28.8427
p1572	0.942389	0.520473	9.68711	2.20911e-17	3.7044e-16	28.8313
p9667	0.712354	-2.52505	9.68579	2.22641e-17	3.7317e-16	28.8236
p25526	0.756069	-3.7642	9.68487	2.23855e-17	3.75033e-16	28.8182
p17329	-0.931827	-0.0549041	-9.68302	2.26324e-17	3.78998e-16	28.8073
p34987_v4	0.600961	0.331794	9.68012	2.30232e-17	3.85366e-16	28.7904
p24397	0.655297	-1.96704	9.67961	2.30931e-17	3.86185e-16	28.7874
p34788_v4	1.12719	-1.43345	9.67908	2.31651e-17	3.87211e-16	28.7843
p12687	-1.98012	-1.24178	-9.67888	2.31925e-17	3.87494e-16	28.7831
p10956	0.699984	1.49555	9.67844	2.32534e-17	3.88336e-16	28.7806
RNA33519|snoRNA_scaRNA_115_130	-0.972711	0.712075	-9.6782	2.32857e-17	3.88698e-16	28.7792
p25364	-0.926496	-1.84713	-9.67808	2.3303e-17	3.8881e-16	28.7784
p10646	-1.0177	-2.92396	-9.67618	2.35662e-17	3.93023e-16	28.7673
RNA146908|p0012_imsncRNA42	-1.18302	-1.93845	-9.67481	2.37574e-17	3.96033e-16	28.7593
p6680	-0.728866	-1.14818	-9.67408	2.38604e-17	3.97569e-16	28.7551
p19497	-0.880246	-2.21123	-9.67365	2.3922e-17	3.98414e-16	28.7525
p11768	-1.17218	-1.51655	-9.67354	2.39373e-17	3.9849e-16	28.7519
p10713	-1.18027	-2.60196	-9.67165	2.42056e-17	4.02773e-16	28.7408
p20600	0.655727	0.124153	9.66991	2.44566e-17	4.06286e-16	28.7306
p28411	-0.809278	0.0880519	-9.66785	2.47557e-17	4.10995e-16	28.7186
RNA95146|RNS_228_188	0.745033	-1.93404	9.66112	2.57612e-17	4.27303e-16	28.6792
RNA147143|p0247_imsncRNA388	-0.992071	-1.89885	-9.66019	2.59038e-17	4.29475e-16	28.6738
p412	0.604846	-0.0266084	9.65839	2.61808e-17	4.33676e-16	28.6632
p22989	0.626011	-1.41222	9.65788	2.62598e-17	4.34788e-16	28.6603
p37586_v4	-0.886467	0.506996	-9.65637	2.64955e-17	4.38494e-16	28.6514
p353	-1.74771	-2.03892	-9.65541	2.66462e-17	4.40789e-16	28.6458
p36300_v4	0.711294	1.57852	9.6552	2.66781e-17	4.41119e-16	28.6446
p3480	-1.64495	-2.90104	-9.65464	2.67669e-17	4.42387e-16	28.6413
p9520	-1.34581	-3.03865	-9.65189	2.72061e-17	4.49445e-16	28.6252
p19009	1.03809	-2.4169	9.65173	2.72314e-17	4.49661e-16	28.6243
p34851_v4	0.646078	-0.261087	9.65126	2.73068e-17	4.50702e-16	28.6216
p35900_v4	-1.20488	-0.356208	-9.64978	2.75468e-17	4.5446e-16	28.6129
p41898_v4	1.18583	-2.928	9.64874	2.77172e-17	4.57066e-16	28.6068
p37574_v4	-1.26616	-4.06243	-9.6482	2.78061e-17	4.58327e-16	28.6036
p27521	-0.723224	1.33827	-9.64467	2.83922e-17	4.67569e-16	28.583
p3738	0.637199	-2.48706	9.64235	2.87847e-17	4.73819e-16	28.5694
p26276	-0.978215	-1.27868	-9.64144	2.89384e-17	4.76137e-16	28.5642
p43552_v4	0.6226	3.36922	9.64089	2.90337e-17	4.77491e-16	28.5609
p15570	1.00622	-3.53566	9.63899	2.93604e-17	4.82432e-16	28.5498
p37231_v4	-1.1889	-1.64718	-9.63583	2.99142e-17	4.91092e-16	28.5313
p5818	-1.01474	-2.82581	-9.63153	3.06849e-17	5.03295e-16	28.5062
p2768	-1.12132	-3.80594	-9.62261	3.23449e-17	5.29342e-16	28.454
p22951	0.705931	-2.62892	9.6224	3.23852e-17	5.29766e-16	28.4528
p4544	-0.708169	-1.33621	-9.62003	3.28414e-17	5.36751e-16	28.439
p5580	-1.36009	-2.44161	-9.61913	3.3016e-17	5.3928e-16	28.4337
p3834	0.920753	-3.31557	9.61908	3.30255e-17	5.3928e-16	28.4334
RNA95954|RNS_1036_91	0.772751	-3.73106	9.6179	3.32567e-17	5.42814e-16	28.4265
p4802	0.721472	-1.35576	9.61662	3.35093e-17	5.46695e-16	28.4191
p11738	-1.27974	-4.20304	-9.6142	3.39915e-17	5.54315e-16	28.4049
p27336	-1.14106	-1.71316	-9.6135	3.41323e-17	5.56364e-16	28.4008
p2355	-0.812305	-0.590298	-9.61303	3.42271e-17	5.57661e-16	28.3981
p28605	-1.52767	-1.99705	-9.612	3.44379e-17	5.60848e-16	28.392
p11883	-0.738005	-0.502938	-9.61158	3.45223e-17	5.61974e-16	28.3896
p9311	0.612108	1.13707	9.61089	3.46636e-17	5.63999e-16	28.3856
p4631	-1.04963	0.372528	-9.61082	3.46774e-17	5.63999e-16	28.3852
p36841_v4	-0.757948	-0.729946	-9.61063	3.47171e-17	5.64395e-16	28.384
p26677	0.636048	1.50983	9.60914	3.50227e-17	5.68859e-16	28.3754
p19985	0.793539	-3.31487	9.60588	3.57035e-17	5.79662e-16	28.3563
p9465	1.08214	-2.78701	9.60517	3.58548e-17	5.8186e-16	28.3521
p18694	-0.69655	1.1752	-9.60108	3.6731e-17	5.95817e-16	28.3282
RNA147709|p0813_imsncRNA607	1.11653	-3.67621	9.60061	3.68335e-17	5.96997e-16	28.3255
p41111_v4	-0.635192	-0.0277529	-9.59469	3.81426e-17	6.17352e-16	28.2909
p20699	0.78434	-2.40476	9.59355	3.84004e-17	6.21252e-16	28.2843
p3488	0.598141	-1.37726	9.59187	3.87831e-17	6.27166e-16	28.2745
p35126_v4	-0.871563	0.656666	-9.58878	3.94984e-17	6.38453e-16	28.2564
[truncated: 3,956 more rows]
