# Supplementary material for: Epithelial-mesenchymal transition-related genes in coronary artery disease
Source: Open Med (Wars). 2022 Apr 22;17(1):781–800. doi: 10.1515/med-2022-0476 (PMC9034345; doi:10.1515/med-2022-0476)
Supplement: Supplementary Table 3 [file med-2022-0476-Table-S3.xlsx]

## Sheet: DEMT.DElnc.correlation
mRNA	lncRNA	cor	p.value
FN1	p44600_v4	0.341223	3.46249e-05
FN1	RNA95252|RNS_334_179	0.397819	1.03453e-06
FN1	p28111	0.349026	2.21793e-05
FN1	p28189	0.4355	6.77241e-08
FN1	p11291	0.375342	4.51639e-06
FN1	RNA95414|RNS_496_160	0.436575	6.23448e-08
FN1	RNA95580|RNS_662_141	0.290936	0.000465346
FN1	RNA95520|RNS_602_149	0.389316	1.83006e-06
FN1	p920	0.437438	5.83262e-08
FN1	p20031	0.380549	3.24127e-06
FN1	p16197	0.372227	5.49302e-06
FN1	RNA147149|p0253_imsncRNA403	0.395029	1.24963e-06
FN1	RNA147682|p0786_imsncRNA573	0.410268	4.35983e-07
FN1	p35078_v4	0.34901	2.22006e-05
FN1	RNA147178|p0282_imsncRNA531	0.249096	0.00289549
FN1	p25083	0.397244	1.07577e-06
FN1	p20065	0.350491	2.03733e-05
FN1	p20389	0.339833	3.74372e-05
FN1	p28224	0.366853	7.66379e-06
FN1	RNA96027|RNS_1109_82	0.352988	1.76102e-05
FN1	p25027	0.389685	1.78584e-06
FN1	p6172	0.379412	3.48639e-06
FN1	RNA95446|RNS_528_157	0.387786	2.02437e-06
FN1	p34937_v4	0.35804	1.30629e-05
FN1	p25263	0.404355	6.60096e-07
FN1	p2892	0.329966	6.44899e-05
FN1	RNA94972|RNS_54_198	0.330837	6.15107e-05
FN1	p35079_v4	0.352313	1.83199e-05
FN1	p9119	0.291476	0.000453627
FN1	p33373	0.393933	1.34525e-06
FN1	p42754_v4	0.360883	1.10173e-05
FN1	p34065_v4	0.369812	6.38432e-06
FN1	p23217	0.385923	2.28766e-06
FN1	p33870	0.430875	9.63701e-08
FN1	RNA147537|p0641_imsncRNA389	0.335482	4.76906e-05
FN1	RNA95456|RNS_538_156	0.379983	3.36132e-06
FN1	p8348	0.369039	6.69774e-06
FN1	p14841	0.410632	4.24886e-07
FN1	RNA95768|RNS_850_114	0.337354	4.29934e-05
FN1	p40173_v4	0.380743	3.20119e-06
FN1	RNA95171|RNS_253_186	0.365089	8.53742e-06
FN1	p39220_v4	0.335369	4.79902e-05
FN1	RNA95441|RNS_523_158	0.418125	2.48117e-07
FN1	p2534	0.348019	2.35072e-05
FN1	RNA96071|RNS_1153_76	0.346724	2.53249e-05
FN1	RNA147752|p0856_imsncRNA662	0.384615	2.4915e-06
FN1	p2383	0.297805	0.000335164
FN1	p5731	0.378195	3.76851e-06
FN1	p34125_v4	0.353327	1.72632e-05
FN1	p26689	0.361842	1.03983e-05
FN1	p15806	0.377424	3.95819e-06
FN1	p10985	0.352395	1.82327e-05
FN1	p34701_v4	0.343994	2.95997e-05
FN1	RNA95827|RNS_909_108	0.379944	3.36975e-06
FN1	p34935_v4	0.346221	2.60656e-05
FN1	p34533_v4	0.313735	0.000151659
FN1	p37739_v4	0.360794	1.10763e-05
FN1	p29321	0.384558	2.50075e-06
FN1	RNA95473|RNS_555_154	0.366972	7.60781e-06
FN1	p17724	0.373949	4.931e-06
FN1	p34261_v4	0.35837	1.28082e-05
FN1	RNA95732|RNS_814_120	0.39756	1.05296e-06
FN1	p8206	0.381831	2.98447e-06
FN1	p24715	0.3349	4.9247e-05
FN1	RNA146944|p0048_imsncRNA98	0.43363	7.8156e-08
FN1	p11001	0.338147	4.11354e-05
FN1	p4922	0.365051	8.55744e-06
FN1	p8415	0.391779	1.55388e-06
FN1	RNA147715|p0819_imsncRNA614	0.404865	6.37122e-07
FN1	p35273_v4	0.32535	8.2652e-05
FN1	p40724_v4	0.341363	3.43524e-05
FN1	p25298	0.458944	1.04244e-08
FN1	p36331_v4	0.384869	2.45072e-06
FN1	RNA95257|RNS_339_178	0.36557	8.29022e-06
FN1	p25185	0.397715	1.0419e-06
FN1	p11522	0.316354	0.000132544
FN1	p26747	0.41317	3.54616e-07
FN1	RNA95809|RNS_891_111	0.455193	1.41972e-08
FN1	p35020_v4	0.387409	2.07527e-06
FN1	p4007	0.346885	2.50922e-05
FN1	RNA147713|p0817_imsncRNA612	0.347871	2.37093e-05
FN1	RNA147529|p0633_imsncRNA370	0.318569	0.000118157
FN1	RNA147619|p0723_imsncRNA498	0.278159	0.000838661
FN1	RNA95028|RNS_110_195	0.36065	1.11727e-05
FN1	p22564	0.381065	3.13548e-06
FN1	p37890_v4	0.370235	6.21898e-06
FN1	p41819_v4	0.373639	5.0279e-06
FN1	p36533_v4	0.354741	1.58853e-05
FN1	RNA95123|RNS_205_189	0.414101	3.31761e-07
FN1	p16967	0.406871	5.53819e-07
FN1	p27360	0.332866	5.50688e-05
FN1	RNA95843|RNS_925_107	0.393465	1.38824e-06
FN1	p36526_v4	0.349754	2.12642e-05
FN1	p3500	0.340079	3.69239e-05
FN1	p6662	0.403142	7.18031e-07
FN1	p20923	0.3627	9.87229e-06
FN1	RNA95037|RNS_119_195	0.420067	2.15381e-07
FN1	p7709	0.367815	7.22313e-06
FN1	p7117	0.380858	3.17758e-06
FN1	RNA147385|p0489_imsncRNA37	0.368741	6.82216e-06
FN1	p27293	-0.322918	9.40436e-05
FN1	p17346	0.391253	1.60932e-06
FN1	p20657	0.353809	1.67811e-05
FN1	p11300	0.375932	4.35096e-06
FN1	RNA95802|RNS_884_111	0.394165	1.3245e-06
FN1	p338	0.420015	2.16201e-07
FN1	p38876_v4	0.393452	1.38938e-06
FN1	p8400	0.349537	2.15335e-05
FN1	RNA95505|RNS_587_151	0.371599	5.71272e-06
FN1	p34319_v4	0.395061	1.24699e-06
FN1	p8896	0.347204	2.46368e-05
FN1	RNA147790|p0894_imsncRNA710	0.334192	5.12048e-05
FN1	p24015	0.331777	5.84437e-05
FN1	p11239	0.40294	7.28157e-07
FN1	RNA95180|RNS_262_185	0.36868	6.84789e-06
FN1	p35167_v4	0.395661	1.19747e-06
FN1	RNA147592|p0696_imsncRNA464	0.366285	7.93512e-06
FN1	RNA95722|RNS_804_121	0.369533	6.49581e-06
FN1	p29557	0.304817	0.000237723
FN1	p37109_v4	0.378087	3.79452e-06
FN1	p18960	0.365664	8.24268e-06
FN1	p4630	0.31414	0.000148546
FN1	p33389	0.378315	3.73969e-06
FN1	RNA95504|RNS_586_151	0.383737	2.63793e-06
FN1	p13883	0.351975	1.86856e-05
FN1	p23096	0.324605	8.59966e-05
FN1	p22698	0.313175	0.00015606
FN1	RNA94938|RNS_20_199	0.397715	1.04189e-06
FN1	p15622	0.352994	1.76037e-05
FN1	p18151	0.352681	1.79297e-05
FN1	p7262	0.337023	4.379e-05
FN1	RNA95355|RNS_437_167	0.387896	2.00978e-06
FN1	p23049	0.27578	0.000933008
FN1	RNA147599|p0703_imsncRNA474	0.387249	2.09717e-06
FN1	p16363	0.363719	9.28056e-06
FN1	p5821	0.384811	2.45998e-06
FN1	RNA146996|p0100_imsncRNA171	0.364936	8.61773e-06
FN1	p963	0.412342	3.76228e-07
FN1	p11509	0.434302	7.42412e-08
FN1	p35085_v4	0.398758	9.70429e-07
FN1	p19160	0.338733	3.98137e-05
FN1	p36685_v4	0.326106	7.93802e-05
FN1	p28591	0.409664	4.55002e-07
FN1	p8377	0.372311	5.46416e-06
FN1	RNA95578|RNS_660_141	0.404687	6.45065e-07
FN1	p11405	0.360461	1.13005e-05
FN1	RNA95382|RNS_464_164	0.350144	2.07882e-05
FN1	RNA147766|p0870_imsncRNA680	0.399036	9.52217e-07
FN1	p9704	0.357364	1.35994e-05
FN1	p41462_v4	0.393018	1.43046e-06
FN1	p29505	0.375036	4.60467e-06
FN1	RNA95343|RNS_425_168	0.401155	8.23509e-07
FN1	p41971_v4	0.360859	1.10329e-05
FN1	p23390	0.361119	1.08618e-05
FN1	p9051	0.258402	0.00197637
FN1	p13494	0.25539	0.00223982
FN1	p35910_v4	0.341782	3.35491e-05
FN1	RNA95642|RNS_724_132	0.35518	1.54791e-05
FN1	p42317_v4	0.313814	0.000151041
FN1	RNA95612|RNS_694_137	0.414889	3.13517e-07
FN1	p24067	0.339111	3.8982e-05
FN1	p6342	0.344306	2.90776e-05
FN1	p17683	0.333701	5.26045e-05
FN1	p3121	0.389751	1.77804e-06
FN1	RNA95281|RNS_363_174	0.321629	0.000100665
FN1	p28119	0.300065	0.000300316
FN1	p8464	-0.355796	1.4926e-05
FN1	RNA147252|p0356_imsncRNA774	0.297344	0.000342718
FN1	p21770	0.378632	3.66474e-06
FN1	p36234_v4	0.343938	2.96938e-05
FN1	p23876	0.389359	1.8248e-06
FN1	p460	0.319911	0.000110162
FN1	RNA147200|p0304_imsncRNA630	0.40079	8.44422e-07
FN1	p16650	0.339112	3.89791e-05
FN1	p24198	0.365131	8.51576e-06
FN1	p18979	0.362795	9.81568e-06
FN1	p4717	0.304441	0.000242197
FN1	RNA94954|RNS_36_198	0.435051	7.00972e-08
FN1	RNA95468|RNS_550_155	0.295168	0.000380534
FN1	p21229	0.382167	2.92028e-06
FN1	p22277	0.355892	1.48408e-05
FN1	p2977	0.365029	8.56885e-06
FN1	p781	0.370821	5.99656e-06
FN1	p651	0.384079	2.58004e-06
FN1	p5961	-0.364153	9.03898e-06
FN1	RNA147228|p0332_imsncRNA734	0.326125	7.93e-05
FN1	p36229_v4	0.395629	1.20005e-06
FN1	RNA95582|RNS_664_140	0.398241	1.00526e-06
FN1	p33442	0.360274	1.14284e-05
FN1	p27877	0.342705	3.18455e-05
FN1	p28104	0.415174	3.07148e-07
FN1	RNA96095|RNS_1177_73	0.376603	4.16991e-06
FN1	p28035	0.419039	2.32158e-07
FN1	p43956_v4	0.380285	3.29679e-06
FN1	RNA147834|p0938_imsncRNA840	0.330112	6.39795e-05
FN1	RNA95604|RNS_686_137	0.298901	0.000317818
FN1	RNA147319|p0423_imsncRNA835	0.350002	2.096e-05
FN1	p10786	0.333925	5.19607e-05
FN1	p4665	0.332585	5.59207e-05
FN1	p15994	0.338681	3.99299e-05
FN1	p28981	0.389034	1.86447e-06
FN1	p21007	0.387012	2.13007e-06
FN1	p24621	0.266404	0.00140744
FN1	p35573_v4	0.349423	2.16758e-05
FN1	p25362	0.388526	1.92811e-06
FN1	RNA95824|RNS_906_109	0.360858	1.10339e-05
FN1	p8126	0.38098	3.15274e-06
FN1	p8216	0.30845	0.000198289
FN1	p36478_v4	0.343208	3.09501e-05
FN1	p27089	0.322671	9.52816e-05
FN1	p13609	0.31358	0.000152865
FN1	RNA96111|RNS_1193_71	0.403181	7.16111e-07
FN1	p21334	0.322309	9.71176e-05
FN1	p8756	0.309623	0.000186908
FN1	p20614	0.357708	1.33243e-05
FN1	p21650	0.410851	4.18315e-07
FN1	p15165	0.383765	2.6331e-06
FN1	RNA95547|RNS_629_145	0.353243	1.73481e-05
FN1	p41560_v4	0.339247	3.8685e-05
FN1	p13053	0.304114	0.00024615
FN1	p8809	0.435314	6.8697e-08
FN1	p3890	0.410203	4.38001e-07
FN1	RNA147379|p0483_imsncRNA30	0.390909	1.64654e-06
FN1	p4399	0.334969	4.90592e-05
FN1	p4712	0.387804	2.02201e-06
FN1	p34528_v4	0.397348	1.06817e-06
FN1	p12614	0.384162	2.56604e-06
FN1	p14058	0.395123	1.24176e-06
FN1	p24941	0.266314	0.00141288
FN1	p34370_v4	0.333398	5.34878e-05
FN1	p35958_v4	0.36971	6.4249e-06
FN1	p21151	0.413958	3.35172e-07
FN1	p4314	0.280045	0.000770151
FN1	p36616_v4	0.350166	2.07621e-05
FN1	RNA95491|RNS_573_152	0.363699	9.29188e-06
FN1	p34858_v4	0.343941	2.96886e-05
FN1	p34899_v4	0.356435	1.43711e-05
FN1	p17040	0.373835	4.96624e-06
FN1	p9545	0.407124	5.4409e-07
FN1	RNA95119|RNS_201_189	0.319542	0.000112308
FN1	p34479_v4	0.437476	5.81516e-08
FN1	RNA147478|p0582_imsncRNA277	0.399254	9.38154e-07
FN1	p26188	0.411136	4.09948e-07
FN1	p17916	0.323354	9.19028e-05
FN1	p38043_v4	0.370314	6.18853e-06
FN1	p16044	0.383958	2.60031e-06
FN1	p36699_v4	0.414526	3.21787e-07
FN1	RNA95182|RNS_264_185	0.420174	2.13691e-07
FN1	RNA94980|RNS_62_197	0.350941	1.98466e-05
FN1	p13024	0.32588	8.03476e-05
FN1	p8575	0.333622	5.28331e-05
FN1	RNA95407|RNS_489_161	0.396219	1.15316e-06
FN1	p15307	0.369899	6.35e-06
FN1	p13763	0.360876	1.10221e-05
FN1	p8210	0.294677	0.00038958
FN1	RNA95977|RNS_1059_88	0.371821	5.63429e-06
FN1	p21651	0.393467	1.38799e-06
FN1	p19458	0.305294	0.000232152
FN1	p20760	0.393062	1.42622e-06
FN1	p23066	0.371885	5.61187e-06
FN1	p5234	0.249311	0.00287056
FN1	p22710	0.33673	4.45085e-05
FN1	p21970	0.394062	1.33368e-06
FN1	p25303	0.33858	4.01545e-05
FN1	p41463_v4	0.375313	4.52473e-06
FN1	p34047_v4	0.382842	2.79561e-06
FN1	p21006	0.334122	5.14026e-05
FN1	p2726	0.353098	1.74964e-05
FN1	p18949	0.370972	5.94053e-06
FN1	p38709_v4	0.407026	5.47874e-07
FN1	p17029	0.335358	4.80177e-05
FN1	RNA95540|RNS_622_146	0.395681	1.19591e-06
FN1	RNA95392|RNS_474_162	0.341823	3.34728e-05
FN1	RNA147636|p0740_imsncRNA517	0.396014	1.16929e-06
FN1	p35331_v4	0.338045	4.13715e-05
FN1	p3461	0.256781	0.00211444
FN1	p4886	0.32369	9.02791e-05
FN1	p19532	0.399668	9.11929e-07
FN1	p34682_v4	0.368535	6.90959e-06
FN1	p34598_v4	0.256245	0.00216194
FN1	p17282	0.385934	2.28604e-06
FN1	p34685_v4	0.352923	1.76774e-05
FN1	p35173_v4	0.30417	0.00024546
FN1	p13124	0.347991	2.35458e-05
FN1	p34484_v4	0.304054	0.000246881
FN1	p28646	0.338634	4.00335e-05
FN1	p11014	0.294056	0.000401322
FN1	p21879	0.29785	0.000334436
FN1	p3657	0.38099	3.15071e-06
FN1	p18885	0.320346	0.000107679
FN1	RNA95575|RNS_657_141	0.392062	1.52482e-06
FN1	p25923	-0.473856	2.94008e-09
FN1	RNA95813|RNS_895_110	0.357878	1.31901e-05
FN1	RNA147711|p0815_imsncRNA609	0.369759	6.4055e-06
FN1	p21286	0.262953	0.00163143
FN1	p6653	0.395781	1.18783e-06
FN1	p10500	0.403083	7.20988e-07
FN1	p16077	0.349579	2.14805e-05
FN1	p9612	0.361115	1.08643e-05
FN1	RNA95388|RNS_470_163	0.4131	3.56413e-07
FN1	RNA95024|RNS_106_195	0.368738	6.82343e-06
FN1	RNA95090|RNS_172_191	0.398585	9.81991e-07
FN1	p4754	0.360957	1.09682e-05
FN1	p25595	0.345336	2.74192e-05
FN1	RNA95419|RNS_501_160	0.375592	4.44568e-06
FN1	p3009	0.320321	0.000107819
FN1	p7762	0.332522	5.61135e-05
FN1	p36101_v4	0.352408	1.82182e-05
FN1	p28003	0.365549	8.30094e-06
FN1	p2714	0.409108	4.7325e-07
FN1	p34087_v4	0.417253	2.64331e-07
FN1	RNA95804|RNS_886_111	0.356321	1.44689e-05
FN1	p14741	0.371853	5.62285e-06
FN1	RNA147219|p0323_imsncRNA714	0.316598	0.000130883
FN1	p5948	0.383833	2.62161e-06
FN1	p33974_v4	0.361701	1.0487e-05
FN1	p22332	0.278239	0.000835644
FN1	p42098_v4	0.381606	3.02814e-06
FN1	p11978	0.365832	8.15846e-06
FN1	p10098	0.416249	2.84249e-07
FN1	p26136	0.38195	2.96153e-06
FN1	RNA95433|RNS_515_159	0.339752	3.76075e-05
FN1	RNA147560|p0664_imsncRNA422	0.427791	1.2158e-07
FN1	p34632_v4	0.393544	1.38085e-06
FN1	p19897	0.324658	8.57527e-05
FN1	p35990_v4	0.379759	3.40991e-06
FN1	p28448	0.395772	1.18858e-06
FN1	p24759	-0.432308	8.64382e-08
FN1	p3011	0.26703	0.00136996
FN1	p30116	0.349149	2.20224e-05
FN1	RNA95443|RNS_525_158	0.364257	8.98173e-06
FN1	p13704	0.331432	5.95523e-05
FN1	RNA147165|p0269_imsncRNA465	0.36368	9.30273e-06
FN1	RNA144086|snRNA_39_324	0.359964	1.16432e-05
FN1	p20488	0.478233	2.00422e-09
FN1	p39922_v4	0.382365	2.88322e-06
FN1	p40546_v4	0.327299	7.44649e-05
FN1	RNA147211|p0315_imsncRNA686	0.443776	3.55488e-08
FN1	p21698	0.358327	1.28412e-05
FN1	p36758_v4	0.333447	5.33433e-05
FN1	p16554	0.323213	9.25893e-05
FN1	p40015_v4	0.362041	1.02739e-05
FN1	p11432	0.329231	6.71048e-05
FN1	RNA147827|p0931_imsncRNA757	0.401933	7.8058e-07
FN1	p35970_v4	0.447094	2.73198e-08
FN1	p661	0.29994	0.000302157
FN1	p26725	0.370557	6.09576e-06
FN1	p4940	0.318673	0.000117517
FN1	p15204	0.327185	7.49218e-05
FN1	RNA95078|RNS_160_192	0.361594	1.05555e-05
FN1	p7994	0.318671	0.000117531
FN1	p9796	0.258551	0.00196407
FN1	p7021	0.31131	0.000171612
FN1	RNA147039|p0143_imsncRNA228	0.384691	2.47924e-06
FN1	p28085	0.406976	5.49783e-07
FN1	p36220_v4	0.356047	1.47052e-05
FN1	p34908_v4	0.381812	2.98803e-06
FN1	RNA95668|RNS_750_130	0.419551	2.23647e-07
FN1	p6576	0.342219	3.27328e-05
FN1	RNA95239|RNS_321_180	0.382563	2.84651e-06
FN1	p41934_v4	0.337842	4.18421e-05
FN1	p8139	0.402298	7.61148e-07
FN1	p35016_v4	0.30998	0.000183572
FN1	p1857	0.347455	2.4283e-05
FN1	p35986_v4	0.341802	3.35125e-05
FN1	p17394	0.294516	0.000392591
FN1	p8354	0.392103	1.52065e-06
FN1	p33988_v4	0.369085	6.67867e-06
FN1	p1213	0.340315	3.64379e-05
FN1	p8212	0.429748	1.04943e-07
FN1	p8335	0.315071	0.000141609
FN1	p39138_v4	0.408265	5.02206e-07
FN1	p35084_v4	0.357059	1.38486e-05
FN1	RNA95312|RNS_394_172	0.379243	3.52431e-06
FN1	p24202	0.327495	7.36864e-05
FN1	p33734	0.368116	7.09064e-06
FN1	p26638	0.447454	2.65457e-08
FN1	p30315	0.421257	1.97391e-07
FN1	p15741	0.37466	4.71517e-06
FN1	RNA147388|p0492_imsncRNA43	0.335512	4.76133e-05
FN1	p36326_v4	0.395862	1.18135e-06
FN1	p35691_v4	0.409934	4.46397e-07
FN1	p41791_v4	0.361997	1.03014e-05
FN1	p23433	0.381303	3.08768e-06
FN1	p2883	0.30513	0.000234057
FN1	p26590	0.382939	2.77803e-06
FN1	p34617_v4	0.271647	0.00112039
FN1	p16827	0.367838	7.21298e-06
FN1	p36780_v4	0.368627	6.87046e-06
FN1	p35162_v4	0.375854	4.37255e-06
FN1	RNA95038|RNS_120_195	0.352031	1.86244e-05
FN1	p24913	0.344529	2.87111e-05
FN1	p20171	0.334398	5.06289e-05
FN1	p21777	0.403743	6.88744e-07
FN1	p3014	0.385276	2.38643e-06
FN1	RNA147475|p0579_imsncRNA267	0.363492	9.40952e-06
FN1	p22848	0.43426	7.44804e-08
FN1	p21086	0.312257	0.000163546
FN1	p12865	0.31052	0.000178625
FN1	p24900	0.425325	1.46152e-07
FN1	p36599_v4	0.372218	5.4963e-06
FN1	p6757	0.375838	4.37696e-06
FN1	RNA95882|RNS_964_101	0.387227	2.10016e-06
FN1	p37744_v4	0.349173	2.19916e-05
FN1	RNA95674|RNS_756_129	0.324626	8.58996e-05
FN1	p8741	0.354818	1.58137e-05
FN1	p29840	0.379048	3.56863e-06
FN1	p22057	0.379069	3.56379e-06
FN1	p12580	0.41336	3.49844e-07
FN1	p42619_v4	0.379133	3.54941e-06
FN1	p34713_v4	0.338526	4.02764e-05
FN1	p35160_v4	0.414402	3.24675e-07
FN1	p36819_v4	0.39205	1.52601e-06
FN1	RNA96126|RNS_1208_69	0.36705	7.57129e-06
FN1	p36647_v4	0.288737	0.000516027
FN1	p476	0.330807	6.16109e-05
FN1	p34620_v4	0.354796	1.58338e-05
FN1	RNA95320|RNS_402_171	0.313847	0.000150788
FN1	RNA95063|RNS_145_193	0.37374	4.99616e-06
FN1	p8293	0.275592	0.000940863
FN1	p26924	0.35127	1.94706e-05
FN1	p21566	0.30689	0.000214407
FN1	RNA95103|RNS_185_190	0.372146	5.52096e-06
FN1	p28152	0.394574	1.28858e-06
FN1	p40421_v4	0.369945	6.33202e-06
FN1	p36751_v4	0.321096	0.000103526
FN1	p1207	-0.306245	0.000221421
FN1	p26970	0.275178	0.000958401
FN1	p4987	0.254065	0.0023654
FN1	RNA95294|RNS_376_174	0.388772	1.897e-06
FN1	p29680	0.316012	0.000134905
FN1	p42252_v4	0.362633	9.91249e-06
FN1	p28901	0.364172	9.02875e-06
FN1	p18481	0.393673	1.36893e-06
FN1	p26801	-0.248354	0.00298325
FN1	RNA147558|p0662_imsncRNA420	0.33863	4.00434e-05
FN1	p10887	0.370073	6.2819e-06
FN1	p11665	0.359254	1.21489e-05
FN1	p33550	0.446774	2.80246e-08
FN1	p11270	0.384311	2.54136e-06
FN1	p6190	0.212145	0.0115545
FN1	p6564	0.244453	0.00348532
FN1	RNA147652|p0756_imsncRNA539	0.394161	1.3248e-06
FN1	p16609	0.384679	2.48111e-06
FN1	p5569	0.433156	8.10344e-08
FN1	p11375	0.309617	0.000186969
FN1	p2284	0.45442	1.51239e-08
FN1	p35972_v4	0.352719	1.78894e-05
FN1	p34646_v4	0.338099	4.12455e-05
FN1	p10813	0.338606	4.00965e-05
FN1	p26999	0.328117	7.12609e-05
FN1	p34538_v4	0.405561	6.06956e-07
FN1	p16111	0.356868	1.4007e-05
FN1	RNA95352|RNS_434_167	0.301862	0.000275043
FN1	p12593	0.349629	2.1418e-05
FN1	p28070	0.407374	5.34632e-07
FN1	p13616	0.411275	4.05909e-07
FN1	RNA95010|RNS_92_196	0.376129	4.29712e-06
FN1	p11057	0.443926	3.51286e-08
FN1	RNA147772|p0876_imsncRNA687	0.355258	1.54082e-05
FN1	p20675	0.304672	0.000239431
FN1	RNA147550|p0654_imsncRNA409	0.423999	1.61262e-07
FN1	p38223_v4	0.278755	0.000816414
FN1	p36816_v4	0.35968	1.18427e-05
FN1	p16154	0.418676	2.38371e-07
FN1	p3271	0.402513	7.49949e-07
FN1	p35661_v4	0.384166	2.56536e-06
FN1	p11661	0.390925	1.64482e-06
FN1	p18031	0.323605	9.06886e-05
FN1	p19152	0.369716	6.42269e-06
FN1	RNA147299|p0403_imsncRNA819	-0.366122	8.01481e-06
FN1	p36555_v4	0.362856	9.77946e-06
FN1	p28867	0.302409	0.000267749
FN1	RNA95128|RNS_210_189	0.364764	8.70851e-06
FN1	p8507	0.401138	8.24467e-07
FN1	p15858	0.420612	2.06949e-07
FN1	p14523	0.334843	4.94033e-05
FN1	p24401	0.360687	1.11483e-05
FN1	p35987_v4	0.336183	4.5879e-05
FN1	p35484_v4	0.415173	3.07156e-07
FN1	p35225_v4	0.22392	0.00760295
FN1	p10308	0.374001	4.91475e-06
FN1	p20183	0.272246	0.00109124
FN1	p28839	0.329517	6.60751e-05
FN1	p19492	0.354938	1.57015e-05
FN1	p10331	0.368905	6.75338e-06
FN1	p6919	0.394877	1.26255e-06
FN1	p8548	0.349298	2.18328e-05
FN1	p41365_v4	0.387725	2.03263e-06
FN1	p20719	0.272009	0.00110271
FN1	p17985	0.322798	9.46438e-05
FN1	p16022	0.313008	0.000157402
FN1	p19216	0.250056	0.00278545
FN1	p42350_v4	0.352677	1.79341e-05
FN1	RNA95731|RNS_813_120	0.292548	0.000431168
FN1	RNA147332|p0436_imsncRNA843	0.365094	8.53501e-06
FN1	RNA95656|RNS_738_131	0.341731	3.36469e-05
FN1	p10513	0.409141	4.7213e-07
FN1	p36256_v4	0.403185	7.15894e-07
FN1	RNA147695|p0799_imsncRNA592	0.344161	2.93197e-05
FN1	RNA95819|RNS_901_109	0.361259	1.07705e-05
FN1	p33970_v4	0.330391	6.30214e-05
FN1	RNA147699|p0803_imsncRNA597	0.367638	7.30227e-06
FN1	p26736	0.280356	0.000759372
FN1	p4681	0.326592	7.7345e-05
FN1	p22760	0.421884	1.88511e-07
FN1	p24446	0.419286	2.28013e-07
FN1	p6743	0.341222	3.46259e-05
FN1	RNA95176|RNS_258_186	0.344837	2.8211e-05
FN1	RNA95595|RNS_677_138	0.30904	0.000192485
FN1	RNA96055|RNS_1137_78	0.368957	6.73148e-06
FN1	p10770	0.347066	2.48333e-05
FN1	p22557	0.413225	3.53237e-07
FN1	RNA95927|RNS_1009_94	0.390479	1.69423e-06
FN1	RNA147519|p0623_imsncRNA354	0.389784	1.77418e-06
FN1	p8055	0.335905	4.65899e-05
FN1	p35157_v4	0.343038	3.12494e-05
FN1	p8406	-0.277681	0.000856875
FN1	p34891_v4	0.328296	7.05801e-05
FN1	p29310	0.308759	0.000195225
FN1	p35061_v4	0.360489	1.12817e-05
FN1	RNA147357|p0461_imsncRNA3	0.361135	1.08515e-05
FN1	p21243	-0.331999	5.77402e-05
FN1	p7555	0.340647	3.57644e-05
FN1	p28087	0.394627	1.28392e-06
FN1	p10950	0.385495	2.35256e-06
FN1	p26581	0.373936	4.9349e-06
FN1	p39056_v4	0.390914	1.64605e-06
FN1	p14957	0.278525	0.000824948
FN1	RNA147146|p0250_imsncRNA395	0.336601	4.48272e-05
FN1	p26738	0.46436	6.62867e-09
FN1	p20010	0.324905	8.46349e-05
FN1	p5819	0.402889	7.30692e-07
FN1	p7213	0.299768	0.000304693
FN1	p20637	0.35317	1.74232e-05
FN1	p34478_v4	0.287941	0.000535576
FN1	p20817	0.39941	9.28185e-07
FN1	p7278	0.376312	4.24771e-06
FN1	p29534	0.326781	7.65626e-05
FN1	RNA95341|RNS_423_169	0.362487	1.00008e-05
FN1	p33851	0.392703	1.46083e-06
FN1	p12258	0.381327	3.08307e-06
FN1	p34918_v4	0.334741	4.96796e-05
FN1	p2444	-0.270079	0.00120005
FN1	p35479_v4	0.346471	2.56957e-05
FN1	p34537_v4	0.369702	6.42809e-06
FN1	p27969	0.387105	2.11705e-06
FN1	p13083	-0.303648	0.000251879
FN1	RNA147417|p0521_imsncRNA110	0.368516	6.91741e-06
FN1	p34709_v4	0.292595	0.000430223
FN1	p33885	0.291914	0.000444333
FN1	RNA96139|RNS_1221_66	0.369908	6.3467e-06
FN1	p17655	0.415414	3.01889e-07
FN1	p11819	0.404018	6.75749e-07
FN1	p4475	0.353778	1.68119e-05
FN1	p34610_v4	0.304855	0.00023727
FN1	p3712	0.345204	2.7627e-05
FN1	p2919	-0.354421	1.61884e-05
FN1	p36597_v4	0.329879	6.47945e-05
FN1	p36179_v4	0.3034	0.000254988
FN1	p5655	0.234365	0.00515436
FN1	p23158	0.400902	8.37948e-07
FN1	p36321_v4	0.303474	0.000254063
FN1	p2611	0.366252	7.95123e-06
FN1	p22842	0.321633	0.000100642
FN1	RNA33478|snoRNA_scaRNA_74_135	-0.323143	9.29327e-05
FN1	p39065_v4	-0.427251	1.26593e-07
FN1	RNA147162|p0266_imsncRNA457	0.352865	1.77371e-05
FN1	RNA147474|p0578_imsncRNA266	0.40948	4.60968e-07
FN1	p10912	0.3135	0.000153488
FN1	p6584	0.39845	9.91067e-07
FN1	p5640	0.352734	1.78745e-05
FN1	p23895	0.353018	1.75796e-05
FN1	p9684	0.387953	2.00225e-06
FN1	p35266_v4	0.365465	8.34355e-06
FN1	p3434	-0.381913	2.96865e-06
FN1	p34429_v4	0.302736	0.000263472
FN1	p22355	0.374134	4.87399e-06
FN1	p34552_v4	0.33829	4.08097e-05
FN1	p2465	-0.434172	7.49805e-08
FN1	p13729	0.386022	2.27282e-06
FN1	p2617	0.359462	1.19987e-05
FN1	p36020_v4	0.372252	5.48454e-06
FN1	p19155	0.392783	1.45313e-06
FN1	p26885	0.405668	6.02443e-07
FN1	p34366_v4	0.346204	2.60918e-05
FN1	p8375	0.38667	2.1784e-06
FN1	p7509	0.310677	0.000177212
FN1	p26180	0.398787	9.68564e-07
FN1	p34647_v4	0.321416	0.000101798
FN1	RNA95279|RNS_361_175	0.404392	6.58422e-07
FN1	p5786	0.412604	3.6925e-07
FN1	p34887_v4	0.303157	0.00025806
FN1	p24076	0.390061	1.74195e-06
FN1	p15178	0.346128	2.62048e-05
FN1	p22713	0.421993	1.87004e-07
FN1	p25569	0.38713	2.11367e-06
FN1	p26403	-0.326092	7.94392e-05
FN1	p34766_v4	0.380467	3.25834e-06
FN1	p8498	0.376028	4.3247e-06
FN1	p3484	0.378483	3.69988e-06
FN1	p35316_v4	0.321643	0.000100591
FN1	RNA95881|RNS_963_101	0.285149	0.000609703
FN1	RNA95109|RNS_191_190	0.397722	1.04141e-06
FN1	p34430_v4	0.362482	1.00036e-05
FN1	RNA95012|RNS_94_196	0.36287	9.77136e-06
FN1	p34258_v4	0.233401	0.00534637
FN1	p7080	0.340222	3.66292e-05
FN1	RNA95097|RNS_179_191	0.403404	7.05113e-07
FN1	p20538	0.376743	4.1332e-06
FN1	p35422_v4	0.405721	6.00203e-07
FN1	p18853	0.313988	0.000149706
FN1	p35368_v4	0.436592	6.22625e-08
FN1	p18539	0.400355	8.70055e-07
FN1	p22079	0.377763	3.87371e-06
FN1	p34452_v4	0.392693	1.46184e-06
FN1	p36539_v4	0.280365	0.000759054
FN1	p8951	0.334268	5.09903e-05
FN1	p7298	0.386747	2.16749e-06
FN1	RNA94926|RNS_8_200	0.329823	6.49915e-05
FN1	p29454	0.283493	0.000658037
FN1	p37926_v4	-0.386246	2.23975e-06
FN1	RNA95000|RNS_82_196	0.43022	1.01265e-07
FN1	p35899_v4	0.379583	3.44844e-06
FN1	RNA147590|p0694_imsncRNA462	0.362553	9.96071e-06
FN1	p28068	0.351431	1.92888e-05
FN1	p27923	0.301444	0.000280731
FN1	RNA147426|p0530_imsncRNA129	0.402952	7.27512e-07
FN1	RNA95013|RNS_95_196	0.399838	9.01378e-07
FN1	p28212	0.395966	1.17308e-06
FN1	p14513	0.351831	1.88433e-05
FN1	p35205_v4	0.317006	0.000128144
FN1	p35863_v4	0.218864	0.00912261
FN1	RNA147013|p0117_imsncRNA192	-0.321731	0.000100124
FN1	RNA147621|p0725_imsncRNA501	0.271945	0.00110581
FN1	p5648	0.325137	8.35961e-05
FN1	p24253	-0.3436	3.02691e-05
FN1	RNA95055|RNS_137_194	0.39071	1.66847e-06
FN1	p35169_v4	0.430112	1.02095e-07
FN1	p21984	0.39064	1.67621e-06
FN1	p26067	0.317327	0.00012603
FN1	p9963	0.279345	0.00079493
FN1	RNA147495|p0599_imsncRNA310	-0.417291	2.63595e-07
FN1	p22268	0.351976	1.86841e-05
FN1	p3247	0.379571	3.45119e-06
FN1	p8514	-0.340931	3.51977e-05
FN1	p35206_v4	0.323903	8.92643e-05
FN1	p15849	0.243859	0.00356819
FN1	p26492	0.401007	8.3196e-07
FN1	p9090	0.384509	2.50885e-06
FN1	p4718	0.316566	0.000131097
FN1	p21020	0.414991	3.11206e-07
FN1	RNA95720|RNS_802_121	0.414951	3.12113e-07
FN1	p27524	0.298992	0.000316417
FN1	p16857	0.401899	7.82416e-07
FN1	p10511	0.371925	5.59769e-06
FN1	p6601	0.351763	1.89177e-05
FN1	p36564_v4	0.409359	4.64925e-07
FN1	p25486	-0.295193	0.00038008
FN1	p14354	0.206477	0.0140305
FN1	RNA95707|RNS_789_123	0.393166	1.41632e-06
FN1	p36119_v4	0.289461	0.000498791
FN1	p20738	0.352564	1.80533e-05
FN1	p35994_v4	0.4062	5.80473e-07
FN1	RNA33423|snoRNA_scaRNA_18_204	-0.350148	2.07834e-05
FN1	p34626_v4	0.333261	5.38894e-05
FN1	p11826	0.263689	0.00158107
FN1	p24566	0.355201	1.546e-05
FN1	p18474	0.356084	1.46732e-05
FN1	p7086	0.344183	2.9283e-05
FN1	p3727	0.360336	1.1386e-05
FN1	p42144_v4	-0.33713	4.35302e-05
FN1	p9444	0.386768	2.16448e-06
FN1	p33628	0.161607	0.0555567
FN1	RNA95538|RNS_620_146	0.377185	4.01859e-06
FN1	p21432	0.321315	0.000102339
FN1	p8813	0.366117	8.01748e-06
FN1	p35006_v4	0.333489	5.32207e-05
FN1	p34221_v4	0.346872	2.51113e-05
FN1	p7114	0.268879	0.00126446
FN1	p2361	0.383921	2.60669e-06
FN1	p37925_v4	-0.412057	3.83947e-07
FN1	RNA147710|p0814_imsncRNA608	0.391014	1.63509e-06
FN1	p20697	0.333055	5.45025e-05
FN1	p7364	0.43257	8.4736e-08
FN1	p29471	0.383839	2.62049e-06
FN1	p4818	-0.39568	1.19598e-06
FN1	p7184	-0.373804	4.97595e-06
FN1	p17015	-0.388536	1.92674e-06
FN1	p11477	0.408264	5.02236e-07
FN1	p20613	0.382418	2.87327e-06
FN1	p20711	-0.345968	2.64465e-05
FN1	p11292	0.425577	1.43441e-07
FN1	RNA95107|RNS_189_190	0.279358	0.000794492
FN1	p41880_v4	0.306284	0.000220997
FN1	p33931	-0.367702	7.27385e-06
FN1	p23974	0.301474	0.000280322
FN1	RNA96173|RNS_1255_61	0.452111	1.82493e-08
FN1	p34600_v4	0.230355	0.00599548
FN1	RNA147390|p0494_imsncRNA48	0.415598	2.97908e-07
FN1	p3378	0.402838	7.33307e-07
FN1	p25261	0.414085	3.3213e-07
FN1	p18585	0.290244	0.000480783
FN1	p11789	0.384585	2.49642e-06
FN1	p33937	0.315816	0.000136279
FN1	p660	0.407652	5.2432e-07
FN1	p44005_v4	0.325784	8.07609e-05
FN1	p15248	0.365385	8.38491e-06
FN1	p6589	-0.302775	0.000262966
FN1	p6836	0.268711	0.00127374
FN1	p5969	-0.300644	0.000291949
FN1	p8114	-0.248102	0.00301357
FN1	p17056	0.241119	0.00397338
FN1	RNA95888|RNS_970_100	0.355128	1.55272e-05
FN1	RNA147414|p0518_imsncRNA106	0.406906	5.52472e-07
FN1	p18183	0.35801	1.30867e-05
FN1	RNA95484|RNS_566_153	0.378249	3.7554e-06
FN1	RNA147719|p0823_imsncRNA623	0.419527	2.24037e-07
FN1	p20452	0.352118	1.85301e-05
FN1	p20505	0.342932	3.14378e-05
FN1	RNA147050|p0154_imsncRNA245	-0.346715	2.53385e-05
FN1	p38799_v4	0.392924	1.43946e-06
FN1	p36740_v4	0.316304	0.000132886
FN1	p14942	0.356739	1.41147e-05
FN1	p16826	0.303094	0.000258861
FN1	p11111	0.325977	7.99288e-05
FN1	p20620	0.387659	2.04143e-06
FN1	p34599_v4	0.262294	0.00167772
FN1	p26796	-0.353547	1.70421e-05
FN1	p29149	0.291165	0.000460361
FN1	p27955	0.383119	2.74589e-06
FN1	p42387_v4	0.395773	1.18848e-06
FN1	p6897	-0.230289	0.00601049
FN1	p7023	0.274965	0.000967498
FN1	p24822	0.266817	0.00138258
FN1	p14180	0.337791	4.19593e-05
FN1	p14130	0.436294	6.37108e-08
FN1	p15103	-0.385567	2.3415e-06
FN1	p29332	0.301354	0.000281976
FN1	p35421_v4	0.419979	2.16762e-07
FN1	p15527	0.292538	0.000431372
FN1	RNA147788|p0892_imsncRNA708	0.297834	0.000334694
FN1	p1982	0.234114	0.00520374
FN1	p26124	0.403708	6.90421e-07
FN1	RNA95889|RNS_971_100	0.305246	0.000232711
FN1	p36525_v4	0.415836	2.92842e-07
FN1	p41882_v4	0.426667	1.3224e-07
FN1	p17952	0.431961	8.87503e-08
FN1	RNA33427|snoRNA_scaRNA_22_178	-0.328314	7.05119e-05
FN1	p34426_v4	0.331739	5.85662e-05
FN1	p228	0.381701	3.00964e-06
FN1	p35109_v4	0.399918	8.96487e-07
FN1	RNA95153|RNS_235_187	0.350436	2.0439e-05
FN1	p27985	0.335547	4.75205e-05
FN1	p10817	0.341872	3.33804e-05
FN1	RNA147006|p0110_imsncRNA185	-0.344802	2.82678e-05
FN1	p3104	0.387503	2.06248e-06
FN1	p33693	0.325026	8.40928e-05
FN1	p37812_v4	0.297307	0.000343317
FN1	p36055_v4	0.427484	1.24405e-07
FN1	p28061	0.382659	2.82897e-06
FN1	p25674	0.36295	9.72402e-06
FN1	RNA94957|RNS_39_198	0.361297	1.07458e-05
FN1	p2605	0.383352	2.70474e-06
FN1	p15917	0.332572	5.59596e-05
FN1	p13438	0.390502	1.69164e-06
FN1	p34862_v4	0.418451	2.42309e-07
FN1	p4882	-0.293583	0.000410473
FN1	p21037	-0.32636	7.83107e-05
FN1	RNA95464|RNS_546_155	0.3365	4.50801e-05
FN1	p26890	0.442361	3.97384e-08
FN1	p8818	0.252896	0.00248152
FN1	p35836_v4	0.394596	1.28666e-06
FN1	p34762_v4	0.309366	0.000189352
FN1	p41858_v4	0.316793	0.000129565
FN1	p611	0.420874	2.03015e-07
FN1	p6228	0.363313	9.51229e-06
FN1	p34555_v4	0.315497	0.000138532
FN1	p5885	0.248454	0.00297133
FN1	p17539	0.354308	1.62956e-05
FN1	RNA95564|RNS_646_143	0.324769	8.52509e-05
FN1	p34697_v4	0.363929	9.16283e-06
FN1	p28960	-0.415996	2.89487e-07
FN1	p3194	0.307339	0.000209652
FN1	p10907	0.189812	0.024173
FN1	p1505	0.320494	0.000106846
FN1	p26040	0.351072	1.9696e-05
FN1	p2620	0.362952	9.72297e-06
FN1	p33976_v4	0.319848	0.000110524
FN1	RNA96023|RNS_1105_82	-0.332744	5.54379e-05
FN1	p42938_v4	0.329593	6.58037e-05
FN1	p29780	0.290776	0.000468878
FN1	p785	0.421822	1.89377e-07
FN1	p28144	0.391581	1.57448e-06
FN1	RNA95069|RNS_151_193	0.359431	1.20208e-05
FN1	p937	0.343386	3.06382e-05
FN1	p3060	0.334569	5.01536e-05
FN1	p8594	0.358706	1.25537e-05
FN1	RNA33611|snoRNA_scaRNA_207_85	-0.371548	5.73086e-06
FN1	p21600	0.339745	3.7622e-05
FN1	p14930	0.304729	0.000238766
FN1	p15309	0.402121	7.70521e-07
FN1	p40241_v4	-0.305516	0.000229606
FN1	p28033	0.371407	5.78152e-06
FN1	p4573	0.363162	9.59965e-06
FN1	p25693	0.298094	0.000330503
FN1	p40608_v4	0.424833	1.51597e-07
FN1	p23937	0.411691	3.94096e-07
FN1	p22438	0.326193	7.90139e-05
FN1	p18376	0.348727	2.25666e-05
FN1	p34631_v4	0.41926	2.28451e-07
FN1	RNA33688|snoRNA_scaRNA_284_75	-0.339981	3.7128e-05
FN1	p11002	0.382668	2.82732e-06
FN1	p40653_v4	0.354661	1.59609e-05
FN1	p11105	0.272613	0.00107374
FN1	p8463	-0.308679	0.00019602
FN1	RNA95225|RNS_307_181	0.342374	3.24475e-05
FN1	p8111	0.274719	0.000978159
FN1	p16224	0.30115	0.000284807
FN1	p30051	0.326429	7.80236e-05
FN1	p39498_v4	0.341435	3.42136e-05
FN1	p24086	0.389148	1.85053e-06
FN1	p5649	-0.353444	1.71456e-05
FN1	p3027	0.281588	0.000717974
FN1	p20696	0.362532	9.97327e-06
FN1	p36305_v4	0.323267	9.23254e-05
FN1	p20595	0.41967	2.21717e-07
FN1	p23289	0.3683	7.01055e-06
FN1	p35651_v4	0.411976	3.86178e-07
FN1	p5000	0.333141	5.42446e-05
FN1	p39387_v4	0.354548	1.60677e-05
FN1	p25984	0.428006	1.19632e-07
FN1	p11144	0.337682	4.22161e-05
FN1	RNA94959|RNS_41_198	0.341263	3.4547e-05
FN1	p22236	0.331913	5.80106e-05
FN1	p38137_v4	-0.31831	0.000119759
FN1	p36135_v4	0.273522	0.0010315
FN1	p26290	0.322716	9.50559e-05
FN1	p27362	-0.316706	0.000130153
FN1	p20272	0.377477	3.94473e-06
FN1	p8518	0.458405	1.09002e-08
FN1	p18976	0.338392	4.05777e-05
FN1	p16559	-0.294272	0.000397189
FN1	RNA95461|RNS_543_156	0.349755	2.12624e-05
FN1	RNA95983|RNS_1065_88	0.394038	1.33579e-06
FN1	p34942_v4	0.286373	0.00057613
FN1	p15530	0.273167	0.00104778
FN1	p8418	0.377141	4.0299e-06
FN1	RNA95458|RNS_540_156	0.331977	5.78099e-05
FN1	p4985	0.333471	5.32739e-05
FN1	p7119	0.430053	1.02548e-07
FN1	p23155	0.342237	3.26992e-05
FN1	p34154_v4	0.397075	1.0882e-06
FN1	p14472	0.361963	1.03225e-05
FN1	p36404_v4	0.347769	2.38486e-05
FN1	p19883	0.382201	2.91388e-06
FN1	RNA95815|RNS_897_109	0.426535	1.33558e-07
FN1	p19608	-0.35714	1.37825e-05
FN1	RNA95389|RNS_471_163	0.365001	8.58369e-06
FN1	p14671	0.359009	1.23288e-05
FN1	p26949	0.351437	1.92814e-05
FN1	p9185	0.160083	0.0579332
FN1	p26668	0.294683	0.000389466
FN1	p22476	0.284261	0.000635201
FN1	p14336	-0.395102	1.24355e-06
FN1	p2616	0.443348	3.67677e-08
FN1	p7209	0.349854	2.11409e-05
FN1	p29860	0.298789	0.000319547
FN1	RNA95033|RNS_115_195	0.42472	1.52878e-07
FN1	RNA147123|p0227_imsncRNA355	0.345718	2.68273e-05
FN1	RNA95375|RNS_457_164	0.382764	2.8098e-06
FN1	p5684	0.403296	7.10442e-07
FN1	p10497	0.358797	1.24857e-05
FN1	p19968	0.428472	1.15522e-07
FN1	p20163	0.379309	3.50961e-06
FN1	p21347	0.355104	1.55493e-05
FN1	p36297_v4	0.431899	8.91686e-08
FN1	p14081	0.330696	6.19848e-05
FN1	p18317	0.33489	4.92752e-05
FN1	RNA147674|p0778_imsncRNA564	0.418353	2.44039e-07
FN1	RNA95378|RNS_460_164	0.288966	0.000510526
FN1	p28100	0.322071	9.83464e-05
FN1	RNA33712|snoRNA_scaRNA_308_73	-0.314811	0.000143514
FN1	p8578	0.434594	7.25975e-08
FN1	p5790	0.412668	3.67565e-07
FN1	p24485	0.250036	0.00278765
FN1	p3767	0.261777	0.00171485
FN1	RNA96099|RNS_1181_73	0.230484	0.00596674
FN1	p6666	-0.267492	0.00134289
FN1	p38978_v4	0.312369	0.000162619
FN1	RNA95092|RNS_174_191	0.401981	7.77985e-07
FN1	p24796	0.347093	2.4794e-05
FN1	p39982_v4	0.352079	1.85719e-05
FN1	p14539	0.333087	5.44057e-05
FN1	p28771	0.363029	9.67751e-06
FN1	p18417	0.303861	0.000249241
FN1	p18399	0.302041	0.000272638
FN1	p7540	0.381147	3.11903e-06
FN1	p42030_v4	0.423655	1.65427e-07
FN1	p8739	0.325405	8.241e-05
FN1	p2570	0.162479	0.0542328
FN1	p16091	0.363314	9.5116e-06
FN1	RNA147694|p0798_imsncRNA591	0.391056	1.63051e-06
FN1	p20982	0.351697	1.89917e-05
FN1	p34260_v4	0.268968	0.00125961
FN1	RNA147324|p0428_imsncRNA837	0.417537	2.5894e-07
FN1	p36128_v4	0.344834	2.82173e-05
FN1	RNA147744|p0848_imsncRNA654	0.42219	1.84319e-07
FN1	p22218	0.337106	4.35884e-05
FN1	p10755	0.336942	4.39875e-05
FN1	p28143	0.377621	3.9089e-06
FN1	p23463	0.373676	5.01618e-06
FN1	p13985	0.33992	3.72543e-05
FN1	p12781	0.359841	1.17289e-05
FN1	RNA147547|p0651_imsncRNA406	0.340239	3.65931e-05
FN1	RNA95061|RNS_143_193	0.349258	2.18839e-05
FN1	p24613	0.349255	2.18873e-05
FN1	p13923	0.292921	0.000423604
FN1	p9539	0.386536	2.1976e-06
FN1	p2776	0.271812	0.00111226
FN1	p18312	0.301815	0.000275676
FN1	p43703_v4	-0.320193	0.000108549
FN1	p28955	-0.274218	0.00100018
FN1	p22246	0.313274	0.000155273
FN1	p6430	0.357494	1.34947e-05
FN1	RNA95909|RNS_991_97	0.329054	6.77495e-05
FN1	RNA147300|p0404_imsncRNA819	-0.31825	0.000120133
FN1	p23330	0.388626	1.91534e-06
FN1	RNA143511|tRNA_428_69	0.268536	0.00128348
FN1	p29783	0.266482	0.00140272
FN1	RNA95002|RNS_84_196	0.43276	8.35185e-08
FN1	p27806	0.287936	0.000535702
FN1	p23959	0.357004	1.3894e-05
FN1	p34943_v4	0.369965	6.32432e-06
FN1	p11683	0.310207	0.000181481
FN1	p670	-0.296	0.000365629
FN1	p37341_v4	0.338234	4.09378e-05
FN1	p7071	0.293578	0.000410557
FN1	p18632	0.387092	2.11893e-06
FN1	RNA143497|tRNA_414_70	0.260926	0.0017777
FN1	p34390_v4	0.317538	0.000124659
FN1	p37509_v4	0.354356	1.625e-05
FN1	p11520	0.318729	0.000117173
FN1	p18019	0.257634	0.00204071
FN1	p34140_v4	0.325854	8.04586e-05
FN1	p43349_v4	0.229895	0.00609956
FN1	p24486	0.387086	2.11971e-06
FN1	p3937	0.341637	3.3826e-05
FN1	p2342	-0.424269	1.58072e-07
FN1	p28837	0.325624	8.14519e-05
FN1	RNA33527|snoRNA_scaRNA_123_129	-0.379709	3.42089e-06
FN1	p34752_v4	0.326053	7.96051e-05
FN1	p6401	0.383692	2.64559e-06
FN1	p26408	-0.36125	1.07762e-05
FN1	p29616	0.344236	2.9194e-05
FN1	p1295	-0.313117	0.000156525
FN1	RNA95229|RNS_311_181	0.314576	0.000145256
FN1	p17211	0.360284	1.14212e-05
FN1	p26964	0.257606	0.00204315
FN1	p19928	0.3638	9.23516e-06
FN1	p18708	0.296236	0.000361513
FN1	p28773	-0.367946	7.16517e-06
FN1	p34146_v4	0.310989	0.000174435
FN1	RNA96024|RNS_1106_82	0.352125	1.85224e-05
FN1	p18991	0.349852	2.1143e-05
FN1	p15014	0.342575	3.20806e-05
FN1	p2279	0.386805	2.15923e-06
FN1	p863	0.318786	0.000116829
FN1	RNA147770|p0874_imsncRNA684	0.38325	2.72264e-06
FN1	p41449_v4	0.312615	0.00016059
FN1	p18622	0.369774	6.39971e-06
FN1	p4594	0.344528	2.87129e-05
FN1	p23198	0.329825	6.49853e-05
FN1	p22036	0.355918	1.48184e-05
FN1	p29220	0.380871	3.17495e-06
FN1	p27377	0.283807	0.000648629
FN1	RNA95234|RNS_316_181	0.390916	1.64578e-06
FN1	p6741	0.288632	0.000518553
FN1	p2145	0.398053	1.01821e-06
FN1	p34459_v4	0.278134	0.000839583
FN1	p36921_v4	0.421239	1.97654e-07
FN1	p43764_v4	-0.335365	4.79991e-05
FN1	p38409_v4	-0.41917	2.29958e-07
FN1	p16542	0.384785	2.46402e-06
FN1	RNA147259|p0363_imsncRNA781	0.232432	0.00554562
FN1	p15696	0.333678	5.26722e-05
FN1	p6909	0.33516	4.85452e-05
FN1	p35764_v4	0.308852	0.000194319
FN1	RNA95893|RNS_975_99	0.275787	0.000932701
FN1	p23724	0.320422	0.000107249
FN1	p518	-0.412081	3.8329e-07
FN1	p36122_v4	0.314469	0.000146059
FN1	RNA147603|p0707_imsncRNA478	0.383344	2.70611e-06
FN1	p41396_v4	0.365069	8.54824e-06
FN1	RNA33698|snoRNA_scaRNA_294_74	0.350402	2.04791e-05
FN1	p36224_v4	0.378533	3.68806e-06
FN1	p21448	0.339803	3.75004e-05
FN1	RNA147628|p0732_imsncRNA508	0.271875	0.00110921
FN1	p10480	0.348004	2.35277e-05
FN1	RNA143284|tRNA_201_73	0.252126	0.00256079
FN1	p35260_v4	0.273631	0.00102651
FN1	p27914	0.305601	0.000228644
FN1	p25109	0.363379	9.4745e-06
FN1	RNA147484|p0588_imsncRNA290	0.376311	4.24788e-06
FN1	p18185	0.305471	0.000230121
FN1	p20715	0.321248	0.000102702
FN1	p35377_v4	0.352032	1.86231e-05
FN1	p35026_v4	0.306923	0.000214059
FN1	p24729	0.295509	0.000374357
FN1	p24792	0.35542	1.52609e-05
FN1	p38785_v4	0.298412	0.000325454
FN1	p29153	0.318076	0.000121222
FN1	p3817	0.311542	0.000169609
FN1	p3945	0.367145	7.52718e-06
FN1	p36712_v4	0.307297	0.000210087
FN1	p36520_v4	0.260351	0.00182129
FN1	p16812	0.279975	0.000772612
FN1	p20101	0.337156	4.3468e-05
FN1	p13092	0.403416	7.04541e-07
FN1	p44247_v4	0.167898	0.0465822
FN1	p20913	0.404105	6.71662e-07
FN1	p35168_v4	0.338007	4.14579e-05
FN1	p35231_v4	0.282043	0.000703225
FN1	p29961	0.369639	6.45322e-06
FN1	p22841	0.313585	0.000152827
FN1	p37050_v4	-0.379049	3.56834e-06
FN1	p34381_v4	0.299127	0.000314355
FN1	p11604	0.346077	2.6282e-05
FN1	p25373	-0.324156	8.80723e-05
FN1	p19533	0.364864	8.65572e-06
FN1	p82	0.357042	1.3863e-05
FN1	RNA95821|RNS_903_109	0.297221	0.000344746
FN1	RNA33691|snoRNA_scaRNA_287_75	-0.471719	3.53773e-09
FN1	p4872	0.299747	0.000305012
FN1	p22516	0.379311	3.50908e-06
FN1	RNA95864|RNS_946_104	0.382775	2.80779e-06
FN1	p28112	0.384008	2.59199e-06
FN1	p13255	0.324037	8.86299e-05
FN1	p12939	0.350293	2.06091e-05
FN1	p41275_v4	0.407887	5.15741e-07
FN1	RNA96145|RNS_1227_66	0.359324	1.20984e-05
FN1	p34727_v4	0.404308	6.6226e-07
FN1	p8356	0.374665	4.71348e-06
FN1	p6898	-0.327853	7.22806e-05
FN1	p11222	-0.287916	0.000536206
FN1	p21134	0.34231	3.25638e-05
FN1	p7840	-0.291079	0.000462216
FN1	p6595	0.400277	8.74696e-07
FN1	p39109_v4	-0.308857	0.000194265
FN1	p27642	-0.319491	0.000112605
FN1	p36038_v4	0.313022	0.000157288
FN1	p29541	0.335332	4.80889e-05
FN1	p38830_v4	-0.404018	6.75761e-07
FN1	RNA95591|RNS_673_139	0.394604	1.28595e-06
FN1	p16667	0.425452	1.44779e-07
FN1	p25758	-0.291302	0.000457374
FN1	p9996	0.358163	1.29674e-05
FN1	p36406_v4	0.342858	3.15705e-05
FN1	RNA147568|p0672_imsncRNA432	0.272936	0.00105855
FN1	p23507	0.299502	0.000308666
FN1	p19911	0.286237	0.000579776
FN1	RNA147245|p0349_imsncRNA767	0.385151	2.4059e-06
FN1	RNA96057|RNS_1139_78	0.362394	1.00573e-05
FN1	p34163_v4	0.30153	0.000279556
FN1	RNA147532|p0636_imsncRNA377	0.37292	5.26006e-06
FN1	p24895	0.284608	0.000625118
FN1	RNA147187|p0291_imsncRNA578	0.274598	0.000983423
FN1	p26707	-0.266794	0.00138394
FN1	p43875_v4	0.364868	8.65374e-06
FN1	p26697	0.400522	8.60141e-07
FN1	p22985	0.332299	5.68012e-05
FN1	p4486	0.369569	6.48137e-06
FN1	p39673_v4	0.38977	1.7758e-06
FN1	p7376	-0.374669	4.71242e-06
FN1	p28551	0.234166	0.00519355
FN1	p7530	0.23356	0.00531427
FN1	p41973_v4	0.42466	1.53558e-07
FN1	p12030	-0.389766	1.77635e-06
FN1	RNA95551|RNS_633_144	0.304979	0.000235816
FN1	p20782	0.332426	5.64087e-05
FN1	p8032	-0.272238	0.00109161
FN1	p35917_v4	0.336373	4.53986e-05
FN1	p20419	0.354689	1.59339e-05
FN1	p20380	0.310032	0.000183087
FN1	p3151	0.308625	0.000196545
FN1	p2249	0.409789	4.51026e-07
FN1	RNA147648|p0752_imsncRNA534	0.295878	0.000367785
FN1	p36781_v4	0.310566	0.000178215
FN1	p36661_v4	-0.417908	2.52063e-07
FN1	p12852	-0.305276	0.000232367
FN1	p12451	0.342658	3.19288e-05
FN1	RNA95533|RNS_615_147	-0.282765	0.000680377
FN1	p40920_v4	0.356163	1.46048e-05
FN1	RNA33715|snoRNA_scaRNA_311_72	-0.436481	6.27981e-08
FN1	p42075_v4	0.304314	0.000243722
FN1	p21805	0.303538	0.000253258
FN1	p24512	0.333981	5.18033e-05
FN1	p34453_v4	0.325643	8.13678e-05
FN1	p35133_v4	0.482772	1.33927e-09
FN1	RNA147754|p0858_imsncRNA665	0.422459	1.80699e-07
FN1	p36508_v4	0.316692	0.000130249
FN1	p35951_v4	-0.32849	6.98456e-05
FN1	RNA95363|RNS_445_165	0.405162	6.24052e-07
FN1	RNA147736|p0840_imsncRNA643	0.409257	4.68291e-07
FN1	p2195	0.42123	1.97781e-07
FN1	p838	0.419668	2.21752e-07
FN1	p22714	0.303177	0.00025781
FN1	p7197	0.346233	2.6048e-05
FN1	p13954	0.30482	0.000237691
FN1	p26324	0.374776	4.68081e-06
FN1	p10243	0.345367	2.73705e-05
FN1	p9630	0.251759	0.00259935
FN1	RNA95067|RNS_149_193	0.341215	3.46395e-05
FN1	p34295_v4	0.313857	0.000150713
FN1	p36947_v4	-0.289069	0.000508046
FN1	p3940	0.308052	0.00020229
FN1	p26253	-0.329184	6.72763e-05
FN1	p24238	0.408765	4.84825e-07
FN1	p34879_v4	0.320011	0.000109587
FN1	p25911	-0.307701	0.000205884
FN1	p36388_v4	0.256739	0.00211811
FN1	p23314	0.283404	0.000660721
FN1	p20321	0.348231	2.32218e-05
FN1	p34490_v4	0.325471	8.21211e-05
FN1	p28423	0.348691	2.26126e-05
FN1	p20580	0.307025	0.000212969
FN1	p26919	0.406843	5.54915e-07
FN1	p9026	0.401955	7.79408e-07
FN1	RNA147209|p0313_imsncRNA670	-0.366622	7.77278e-06
FN1	p34964_v4	0.318611	0.000117895
FN1	p19077	0.186375	0.0269113
FN1	p10250	0.267171	0.00136162
FN1	p8745	0.350494	2.03703e-05
FN1	p7366	0.421823	1.89358e-07
FN1	p15706	0.37269	5.33636e-06
FN1	p41653_v4	0.340386	3.62924e-05
FN1	p35148_v4	0.315233	0.00014043
FN1	p610	0.312021	0.000165528
FN1	p12670	0.319138	0.000114703
FN1	p19926	0.384842	2.45493e-06
FN1	p41829_v4	0.364831	8.67328e-06
FN1	p3859	0.294881	0.00038579
FN1	p21912	0.352347	1.82838e-05
FN1	p38410_v4	-0.464379	6.61782e-09
FN1	p35518_v4	0.292547	0.000431201
FN1	p10115	0.293941	0.000403526
FN1	p33368	-0.347075	2.48202e-05
FN1	p11199	0.257259	0.00207282
FN1	RNA95481|RNS_563_153	0.381115	3.12536e-06
FN1	p25043	-0.383199	2.73166e-06
FN1	RNA147494|p0598_imsncRNA307	0.237122	0.00463885
FN1	p3451	0.232517	0.00552796
FN1	p35156_v4	0.337097	4.36102e-05
FN1	p13030	0.394201	1.32127e-06
FN1	RNA147801|p0905_imsncRNA728	0.244604	0.00346462
FN1	p3700	0.190105	0.0239516
FN1	RNA147371|p0475_imsncRNA18	0.308276	0.000200025
FN1	p34813_v4	0.345419	2.72904e-05
FN1	p36288_v4	0.42878	1.12874e-07
FN1	RNA33530|snoRNA_scaRNA_126_129	-0.301206	0.000284031
FN1	RNA95205|RNS_287_183	0.299206	0.000313142
FN1	RNA96062|RNS_1144_77	0.397101	1.08626e-06
FN1	p37875_v4	-0.336335	4.54923e-05
FN1	p10765	0.411797	3.91113e-07
FN1	p7662	0.316642	0.000130586
FN1	p35408_v4	0.344791	2.82855e-05
FN1	p13505	0.245589	0.00333184
FN1	p13356	0.34681	2.52004e-05
FN1	RNA95199|RNS_281_184	0.267747	0.00132812
FN1	p19848	-0.341707	3.36929e-05
FN1	RNA147515|p0619_imsncRNA349	0.358642	1.26018e-05
FN1	p13562	0.267469	0.00134418
FN1	RNA147768|p0872_imsncRNA682	0.342944	3.14157e-05
FN1	p17044	0.298496	0.000324124
FN1	p37120_v4	-0.31091	0.000175129
FN1	p4552	-0.336866	4.41726e-05
FN1	p43280_v4	0.27716	0.000877157
FN1	p19385	0.389401	1.81979e-06
FN1	p11203	0.418654	2.38765e-07
FN1	p26728	0.301697	0.000277269
FN1	p7935	0.329963	6.4499e-05
FN1	RNA95486|RNS_568_153	0.368851	6.77589e-06
FN1	p900	-0.319647	0.000111692
FN1	p7566	-0.336825	4.42752e-05
FN1	p33983_v4	0.257776	0.00202872
FN1	p11089	0.41342	3.48334e-07
FN1	p34728_v4	0.44314	3.73741e-08
FN1	p27925	0.383601	2.66138e-06
FN1	p22610	0.414303	3.26978e-07
FN1	RNA95149|RNS_231_188	0.170496	0.0432451
FN1	RNA95301|RNS_383_172	0.32769	7.29195e-05
FN1	p14818	0.375383	4.50481e-06
FN1	p33965_v4	0.322147	9.79556e-05
FN1	p865	-0.235946	0.00485287
FN1	RNA95381|RNS_463_164	0.429419	1.07572e-07
FN1	p18419	-0.461792	8.22411e-09
FN1	p2364	-0.200046	0.0173898
FN1	p10660	0.420712	2.05451e-07
FN1	p3851	-0.412359	3.7577e-07
FN1	p14232	0.371657	5.69211e-06
FN1	p23043	0.334391	5.06466e-05
FN1	p37639_v4	0.343731	3.00452e-05
FN1	RNA147596|p0700_imsncRNA470	-0.293314	0.000415755
FN1	p36575_v4	0.437875	5.63841e-08
FN1	RNA95808|RNS_890_111	0.300241	0.000297741
FN1	RNA95988|RNS_1070_87	0.28903	0.000508994
FN1	p21632	0.410921	4.16247e-07
FN1	p22339	0.330711	6.19342e-05
FN1	p33556	-0.321061	0.000103715
FN1	p24078	0.311774	0.000167617
FN1	p10542	-0.461804	8.21576e-09
FN1	p874	0.313423	0.0001541
FN1	p27998	0.268744	0.00127189
FN1	p5673	0.38876	1.89855e-06
FN1	p34517_v4	0.358343	1.2829e-05
FN1	p41274_v4	0.354062	1.65333e-05
FN1	p22794	0.287192	0.000554605
FN1	p12480	0.313331	0.000154825
FN1	p12020	0.275778	0.000933101
FN1	p21512	0.307348	0.000209554
FN1	RNA95276|RNS_358_175	0.297071	0.00034725
FN1	p29438	0.333307	5.37531e-05
FN1	p34648_v4	0.380221	3.31034e-06
FN1	p25755	0.26768	0.00133201
FN1	p17193	-0.253237	0.00244711
FN1	p39687_v4	-0.313052	0.000157045
FN1	p6046	0.360316	1.13992e-05
FN1	p23076	0.345131	2.7743e-05
FN1	RNA95471|RNS_553_154	0.329862	6.48528e-05
FN1	p35698_v4	0.345174	2.76744e-05
FN1	p27488	-0.28387	0.000646737
FN1	p38893_v4	0.275467	0.000946139
FN1	p34111_v4	0.363306	9.51617e-06
FN1	p232	-0.252782	0.00249318
FN1	RNA147364|p0468_imsncRNA11	0.341952	3.32299e-05
FN1	p33956_v4	-0.395538	1.2075e-06
FN1	p29476	0.38555	2.34405e-06
FN1	p38921_v4	0.30441	0.000242567
FN1	p25849	0.432364	8.60721e-08
FN1	p7105	0.308879	0.000194057
FN1	p22999	0.191135	0.0231853
FN1	RNA95758|RNS_840_116	0.308582	0.00019697
FN1	p17764	0.441527	4.24259e-08
FN1	p3682	0.41911	2.30969e-07
FN1	p25946	-0.321575	0.000100952
FN1	p38813_v4	-0.291225	0.000459044
FN1	RNA33440|snoRNA_scaRNA_36_140	-0.316575	0.000131036
FN1	RNA95157|RNS_239_187	0.363738	9.27011e-06
FN1	p19849	0.410589	4.26177e-07
FN1	p9700	0.361513	1.0607e-05
FN1	p22597	0.254823	0.00229282
FN1	p8766	0.290224	0.000481241
FN1	p22498	0.349088	2.20997e-05
FN1	p6515	0.314293	0.000147381
FN1	p33497	0.452289	1.79891e-08
FN1	p16304	0.329785	6.51232e-05
FN1	p15985	0.300655	0.000291787
FN1	p18257	0.403871	6.82663e-07
FN1	p8171	-0.222365	0.00804436
FN1	p14725	0.368023	7.13147e-06
FN1	p13192	-0.292774	0.000426566
FN1	p41610_v4	-0.319377	0.000113279
FN1	p26139	0.360677	1.1155e-05
FN1	p10317	0.289335	0.00050175
FN1	p39677_v4	0.252556	0.00251628
FN1	p2828	0.273016	0.00105482
FN1	RNA95741|RNS_823_118	0.398447	9.91279e-07
FN1	p5252	0.310086	0.000182591
FN1	p10360	0.420502	2.08634e-07
FN1	p5805	0.400229	8.77599e-07
FN1	RNA147734|p0838_imsncRNA640	0.303996	0.000247585
FN1	RNA33786|snoRNA_scaRNA_382_63	-0.408962	4.78133e-07
FN1	p26105	0.271523	0.00112648
FN1	p21634	0.34764	2.40262e-05
FN1	RNA96092|RNS_1174_73	0.351815	1.88608e-05
FN1	p19664	0.329764	6.5198e-05
FN1	p21331	0.356635	1.42015e-05
FN1	p13596	0.324848	8.48906e-05
FN1	p38700_v4	-0.324256	8.76049e-05
FN1	p6083	0.383522	2.67506e-06
FN1	p17931	0.377735	3.88041e-06
FN1	RNA146998|p0102_imsncRNA174	-0.293118	0.000419662
FN1	p25299	0.312109	0.000164782
FN1	p18168	0.354553	1.60624e-05
FN1	p4155	0.38726	2.09563e-06
FN1	p43966_v4	0.261479	0.00173667
FN1	RNA96031|RNS_1113_81	0.388718	1.90374e-06
FN1	p33515	-0.321856	9.9466e-05
FN1	p21140	0.275452	0.000946744
FN1	p21723	0.295512	0.000374311
FN1	p38382_v4	-0.382041	2.94415e-06
FN1	p35144_v4	0.393601	1.37564e-06
FN1	p39806_v4	-0.29968	0.000305998
FN1	p41862_v4	0.293285	0.000416326
FN1	p19066	0.379049	3.56841e-06
FN1	p6918	0.341288	3.44971e-05
FN1	RNA33443|snoRNA_scaRNA_39_139	-0.291658	0.000449749
FN1	p5277	0.313731	0.000151685
FN1	RNA147212|p0316_imsncRNA688	0.383034	2.7611e-06
FN1	p20705	0.258882	0.00193707
FN1	p34688_v4	0.227902	0.00656849
FN1	p38984_v4	0.295707	0.000370817
FN1	p17869	0.293886	0.000404587
FN1	p28185	0.352688	1.79227e-05
FN1	p25245	-0.334667	4.98844e-05
FN1	RNA95747|RNS_829_118	0.374125	4.87647e-06
FN1	RNA33733|snoRNA_scaRNA_329_71	-0.318359	0.000119452
FN1	RNA95477|RNS_559_154	0.401521	8.03031e-07
FN1	p20434	0.310061	0.000182818
FN1	RNA147274|p0378_imsncRNA795	0.284255	0.000635375
FN1	p19544	0.3034	0.000254984
FN1	p3311	0.391766	1.55518e-06
FN1	RNA95940|RNS_1022_93	0.390621	1.67836e-06
FN1	p22003	-0.252686	0.00250294
FN1	p34382_v4	0.304037	0.000247081
FN1	p22733	-0.365293	8.4317e-06
FN1	p9164	0.305877	0.000225522
FN1	p34944_v4	0.335765	4.69523e-05
FN1	p13950	0.275875	0.000929055
FN1	p41897_v4	0.449594	2.23625e-08
FN1	p2529	-0.295959	0.000366359
FN1	p34103_v4	0.376045	4.32006e-06
FN1	p27626	0.361892	1.03669e-05
FN1	p14924	-0.322241	9.747e-05
FN1	p20169	0.257762	0.00202985
FN1	p3167	-0.34557	2.70562e-05
FN1	p1412	0.28209	0.000701703
FN1	p13029	0.40598	5.89461e-07
FN1	p36068_v4	0.394763	1.27228e-06
FN1	p62	0.374406	4.79099e-06
FN1	p40383_v4	0.243015	0.00368878
FN1	p10841	0.228593	0.00640239
FN1	p40921_v4	0.325361	8.2605e-05
FN1	p13899	-0.355705	1.50065e-05
FN1	p17199	0.330283	6.33906e-05
FN1	p18927	0.345403	2.73156e-05
FN1	p34384_v4	0.282743	0.000681052
FN1	p4652	0.309147	0.000191449
FN1	p7472	-0.382819	2.79968e-06
FN1	p7442	-0.378872	3.60894e-06
FN1	p28006	0.400643	8.52975e-07
FN1	p33975_v4	0.296198	0.000362167
FN1	p6900	-0.21681	0.00981287
FN1	p2086	0.383896	2.61084e-06
FN1	RNA95150|RNS_232_187	0.344754	2.83453e-05
FN1	p43888_v4	0.369159	6.64789e-06
FN1	p24719	0.290274	0.000480091
FN1	p24692	0.370556	6.09603e-06
FN1	p34661_v4	0.310448	0.000179276
FN1	p34684_v4	0.305743	0.000227026
FN1	p30053	0.327276	7.45585e-05
FN1	p21180	0.380097	3.33677e-06
FN1	p19235	0.288741	0.000515916
FN1	p547	-0.323657	9.04389e-05
FN1	p3625	0.33848	4.03804e-05
FN1	p24464	0.368151	7.0751e-06
FN1	p34597_v4	0.187553	0.0259444
FN1	p35523_v4	0.29143	0.000454612
FN1	p43641_v4	0.469034	4.45655e-09
FN1	p35901_v4	-0.412935	3.60632e-07
FN1	RNA95183|RNS_265_185	0.292342	0.000435411
FN1	p19794	-0.27647	0.000904669
FN1	p34151_v4	0.32187	9.93945e-05
FN1	p36303_v4	0.380281	3.29756e-06
FN1	p4666	0.404747	6.42373e-07
FN1	p29895	0.24522	0.00338103
FN1	p9398	0.284324	0.000633365
FN1	p29852	0.434864	7.11117e-08
FN1	p4986	0.402986	7.25843e-07
FN1	p40062_v4	0.194913	0.0205516
FN1	p36558_v4	0.362017	1.02891e-05
FN1	p41816_v4	0.342494	3.22263e-05
FN1	p21524	0.360628	1.11875e-05
FN1	RNA94919|RNS_1_200	0.432803	8.32463e-08
FN1	p22843	0.358881	1.24232e-05
FN1	p28519	0.296722	0.00035315
FN1	p36547_v4	0.40489	6.35997e-07
FN1	RNA33458|snoRNA_scaRNA_54_137	-0.309459	0.000188461
FN1	RNA144141|snRNA_94_305	-0.336961	4.3942e-05
FN1	p15105	-0.397687	1.04387e-06
FN1	p36285_v4	0.295947	0.000366574
FN1	p11167	0.349385	2.17229e-05
FN1	p7037	0.291063	0.000462571
FN1	p14335	-0.380621	3.22625e-06
FN1	p25	0.389683	1.78614e-06
FN1	p34874_v4	0.302697	0.000263974
FN1	p669	-0.272967	0.0010571
FN1	p33928	-0.333233	5.39716e-05
FN1	p27572	-0.303146	0.000258208
FN1	RNA95643|RNS_725_132	0.344867	2.81637e-05
FN1	RNA147726|p0830_imsncRNA631	0.273014	0.00105491
FN1	p12379	0.362262	1.01379e-05
FN1	p29257	0.274966	0.000967468
FN1	p12298	-0.335138	4.86041e-05
FN1	p42589_v4	0.440778	4.49848e-08
FN1	p1485	0.283378	0.000661535
FN1	p2701	0.394964	1.25515e-06
FN1	p28235	-0.314069	0.00014908
FN1	p43756_v4	0.250087	0.00278191
FN1	p29409	0.181038	0.0316851
FN1	p40633_v4	0.227825	0.00658737
FN1	p14207	0.33724	4.3267e-05
FN1	p24337	-0.301873	0.000274884
FN1	p4524	-0.338033	4.13989e-05
FN1	p5404	0.331022	6.0895e-05
FN1	p33746	-0.321551	0.000101076
FN1	p23064	0.288255	0.000527776
FN1	RNA95074|RNS_156_192	0.35572	1.49931e-05
FN1	p24070	0.420249	2.12527e-07
FN1	p12956	0.290585	0.000473115
FN1	p3018	0.377582	3.91857e-06
FN1	p4800	0.231266	0.00579445
FN1	p35372_v4	0.404266	6.64204e-07
FN1	p20899	0.39807	1.01706e-06
FN1	RNA147163|p0267_imsncRNA458	0.328016	7.16526e-05
FN1	p34016_v4	0.367249	7.47937e-06
FN1	p7219	-0.344419	2.88922e-05
FN1	p43680_v4	0.409316	4.66348e-07
FN1	p38235_v4	0.382105	2.93201e-06
FN1	p29530	-0.198848	0.0180874
FN1	RNA96137|RNS_1219_67	0.301164	0.000284616
FN1	p12686	-0.279376	0.00079383
FN1	p7064	-0.336366	4.54148e-05
FN1	p13402	-0.372249	5.48569e-06
FN1	RNA96165|RNS_1247_63	0.299749	0.00030498
FN1	p38109_v4	-0.352567	1.80502e-05
FN1	p7094	-0.287907	0.000536426
FN1	RNA33748|snoRNA_scaRNA_344_71	0.393539	1.38134e-06
FN1	RNA33766|snoRNA_scaRNA_362_69	0.330482	6.27101e-05
FN1	p5019	0.34777	2.38476e-05
FN1	p36046_v4	0.329701	6.54199e-05
FN1	p25248	0.297288	0.000343644
FN1	p38820_v4	-0.318637	0.000117737
FN1	p11852	-0.235122	0.00500795
FN1	p3654	0.36585	8.14979e-06
FN1	p35232_v4	0.358336	1.28345e-05
FN1	p26405	-0.325119	8.36747e-05
FN1	p11297	0.310871	0.000175476
FN1	p12350	-0.279074	0.000804735
FN1	p34676_v4	0.311083	0.000173607
FN1	p15550	0.323072	9.32827e-05
FN1	p6928	0.387303	2.08981e-06
FN1	RNA95820|RNS_902_109	0.307727	0.000205611
FN1	p27327	-0.33382	5.22619e-05
FN1	RNA146956|p0060_imsncRNA118	0.331896	5.80665e-05
FN1	p13100	0.230761	0.00590508
FN1	p35662_v4	0.301256	0.000283335
FN1	p37948_v4	-0.264378	0.00153525
FN1	p7704	0.333342	5.36508e-05
FN1	RNA96068|RNS_1150_76	-0.234903	0.00504986
FN1	p35420_v4	0.32307	9.32909e-05
FN1	p24950	-0.331974	5.78179e-05
FN1	p26064	0.272828	0.00106361
FN1	p34180_v4	0.346171	2.61413e-05
FN1	p24897	-0.384209	2.5583e-06
FN1	p11764	0.324403	8.69248e-05
FN1	p2628	0.35255	1.80679e-05
FN1	RNA95648|RNS_730_132	0.322473	9.62821e-05
FN1	RNA147615|p0719_imsncRNA493	0.415897	2.91544e-07
FN1	p35014_v4	0.33183	5.82751e-05
FN1	p16516	0.408596	4.90647e-07
FN1	p737	-0.39093	1.64421e-06
FN1	p26792	0.411035	4.12895e-07
FN1	p38457_v4	0.311848	0.000166987
FN1	p34663_v4	0.320415	0.00010729
FN1	p37458_v4	-0.38564	2.33044e-06
FN1	p19612	0.458922	1.04435e-08
FN1	p3406	0.29286	0.000424841
FN1	p38867_v4	0.307101	0.000212155
FN1	p8343	0.383466	2.68471e-06
FN1	p29779	-0.354307	1.62972e-05
FN1	p22973	0.330918	6.12429e-05
FN1	RNA96046|RNS_1128_79	0.356243	1.45354e-05
FN1	RNA95273|RNS_355_175	0.406035	5.8718e-07
FN1	p14057	0.327031	7.55444e-05
FN1	p6987	0.351573	1.91297e-05
FN1	p29776	0.293919	0.000403941
FN1	p38885_v4	0.299217	0.000312978
FN1	p747	-0.360951	1.09724e-05
FN1	p26045	0.254654	0.00230885
FN1	p1488	0.390825	1.65578e-06
FN1	RNA96069|RNS_1151_76	0.304972	0.000235898
FN1	p20388	0.267444	0.00134568
FN1	p3998	-0.324065	8.85002e-05
FN1	p9307	0.326098	7.94154e-05
FN1	p5251	0.319805	0.000110773
FN1	p18717	0.338215	4.09799e-05
FN1	p6554	0.327295	7.44809e-05
FN1	RNA147561|p0665_imsncRNA423	0.419823	2.19253e-07
FN1	p7627	0.286279	0.000578639
FN1	p6347	0.36327	9.53721e-06
FN1	p6403	0.36972	6.42117e-06
FN1	p22543	0.405583	6.06037e-07
FN1	p28667	-0.255256	0.00225222
FN1	RNA33706|snoRNA_scaRNA_302_74	0.376261	4.26139e-06
FN1	p41204_v4	-0.311029	0.000174082
FN1	p43540_v4	0.29391	0.000404114
FN1	p29499	-0.349692	2.13398e-05
FN1	p20772	-0.302941	0.000260822
FN1	RNA147429|p0533_imsncRNA137	0.315041	0.000141823
FN1	p1098	0.294772	0.000387822
FN1	RNA95003|RNS_85_196	0.308304	0.000199747
FN1	p19884	0.301117	0.000285272
FN1	p23343	0.218268	0.00931836
FN1	p37086_v4	0.318674	0.00011751
FN1	p6356	0.389579	1.79847e-06
FN1	p4810	0.273835	0.0010173
FN1	RNA147325|p0429_imsncRNA838	0.439649	4.91277e-08
FN1	p19999	0.354702	1.5922e-05
FN1	p5366	0.110571	0.191797
FN1	p7365	-0.250841	0.00269819
FN1	p13839	-0.184085	0.0288788
FN1	p35840_v4	0.294478	0.00039331
FN1	p6865	-0.273461	0.00103429
FN1	p16937	0.449705	2.21641e-08
FN1	p35738_v4	0.296662	0.000354176
FN1	p28952	-0.350479	2.03873e-05
FN1	p25019	-0.403392	7.05698e-07
FN1	p16968	0.25367	0.00240411
FN1	p36810_v4	-0.330307	6.33093e-05
FN1	p23115	0.321736	0.000100097
FN1	p4592	-0.24058	0.0040579
FN1	p3129	0.269993	0.00120455
FN1	RNA147627|p0731_imsncRNA507	0.292369	0.000434853
FN1	p2976	0.321789	9.98176e-05
FN1	p7187	0.271201	0.00114254
FN1	p20464	0.361295	1.07474e-05
FN1	p37924_v4	-0.36714	7.52978e-06
FN1	RNA94928|RNS_10_200	0.388423	1.94121e-06
FN1	p4242	0.33586	4.67058e-05
FN1	p27326	0.354995	1.56496e-05
FN1	p33978_v4	0.328152	7.1129e-05
FN1	p2341	-0.33613	4.60123e-05
FN1	p17624	0.333831	5.22299e-05
FN1	p39213_v4	0.371782	5.64783e-06
FN1	p8824	-0.276758	0.000893088
FN1	p7252	0.355097	1.55556e-05
FN1	p34672_v4	0.353186	1.74072e-05
FN1	p25256	0.34998	2.09866e-05
FN1	p2209	0.343003	3.13118e-05
FN1	RNA147716|p0820_imsncRNA615	0.370384	6.16154e-06
FN1	p2954	-0.227806	0.00659203
FN1	p20278	0.313801	0.000151145
FN1	p26702	0.254771	0.00229775
FN1	p4975	-0.304499	0.000241498
FN1	RNA147696|p0800_imsncRNA593	0.345987	2.64178e-05
FN1	p26982	0.24933	0.00286834
FN1	p34393_v4	0.310729	0.000176751
FN1	p40181_v4	-0.254852	0.00229003
FN1	p22225	0.338376	4.06154e-05
FN1	p27457	0.285446	0.000601393
FN1	p23769	0.473544	3.02071e-09
FN1	p20174	0.388863	1.88565e-06
FN1	p39060_v4	-0.351885	1.87837e-05
FN1	p2517	0.386403	2.21688e-06
FN1	p15671	0.38109	3.13033e-06
FN1	p3702	0.38548	2.3548e-06
FN1	p5932	0.228	0.00654468
FN1	p19472	0.421013	2.00956e-07
FN1	p35625_v4	0.257237	0.00207477
FN1	p44264_v4	0.336829	4.42653e-05
FN1	p15018	0.264974	0.00149658
FN1	p3902	0.420287	2.11941e-07
FN1	p16204	0.284582	0.000625891
FN1	RNA147653|p0757_imsncRNA540	0.322321	9.70603e-05
FN1	p2127	-0.279839	0.000777367
FN1	p26108	0.349215	2.19386e-05
FN1	p35152_v4	0.258182	0.00199459
FN1	p29891	0.347821	2.37765e-05
FN1	p39805_v4	-0.277606	0.000859752
FN1	p17018	0.369139	6.65631e-06
FN1	RNA95190|RNS_272_184	0.350775	2.00393e-05
FN1	p20522	0.211013	0.0120158
FN1	p22421	-0.256436	0.00214492
FN1	p8765	0.26076	0.00179018
FN1	p23928	0.32956	6.59228e-05
FN1	p33835	0.288156	0.000530219
FN1	p3880	0.354242	1.63591e-05
FN1	p21526	0.322892	9.41753e-05
FN1	p29404	0.202474	0.0160471
FN1	RNA95135|RNS_217_188	0.32675	7.66934e-05
FN1	p6890	0.288377	0.000524774
FN1	p22209	0.278866	0.00081234
FN1	p39377_v4	-0.27842	0.00082885
FN1	p23318	0.208651	0.0130306
FN1	RNA147508|p0612_imsncRNA338	0.4314	9.26152e-08
FN1	p3721	0.30975	0.00018572
FN1	p33572	-0.35697	1.3922e-05
FN1	p2533	-0.168165	0.0462294
FN1	p3216	0.300762	0.000290267
FN1	p24813	-0.302688	0.000264094
FN1	p13151	0.311211	0.000172478
FN1	p9570	0.282063	0.000702579
FN1	p2748	0.310864	0.000175541
FN1	p10588	0.358113	1.30066e-05
FN1	p35132_v4	0.359085	1.2273e-05
FN1	p14704	0.352051	1.86026e-05
FN1	p28192	0.412086	3.83157e-07
FN1	p10748	-0.324937	8.4492e-05
FN1	p15551	0.256777	0.00211474
FN1	p20863	0.347182	2.46673e-05
FN1	p13782	0.315632	0.000137574
FN1	p8723	-0.345716	2.683e-05
FN1	RNA33490|snoRNA_scaRNA_86_133	-0.342068	3.30134e-05
FN1	RNA33788|snoRNA_scaRNA_384_63	-0.430616	9.82785e-08
FN1	p41389_v4	0.367602	7.31846e-06
FN1	p144	0.335923	4.65426e-05
FN1	p1252	0.370163	6.24691e-06
FN1	p17670	-0.192411	0.022265
FN1	RNA147510|p0614_imsncRNA342	0.219816	0.00881744
FN1	RNA95559|RNS_641_143	0.354011	1.65835e-05
FN1	p22923	0.313911	0.000150299
FN1	RNA144097|snRNA_50_320	0.375058	4.5983e-06
FN1	p20804	0.324601	8.60142e-05
FN1	p3612	0.206626	0.0139598
FN1	p21580	-0.365832	8.15856e-06
FN1	RNA96022|RNS_1104_82	-0.434091	7.54477e-08
FN1	p35138_v4	0.19133	0.0230426
FN1	p12231	0.3536	1.6989e-05
FN1	p38937_v4	-0.348661	2.2653e-05
FN1	p11479	0.295207	0.000379817
FN1	RNA95203|RNS_285_183	0.455668	1.36557e-08
FN1	p35790_v4	0.417628	2.57241e-07
FN1	p44068_v4	-0.352822	1.77819e-05
FN1	RNA95462|RNS_544_156	0.368637	6.86606e-06
FN1	p35886_v4	0.43697	6.04716e-08
FN1	p7473	-0.23573	0.00489311
FN1	p210	0.227801	0.00659318
FN1	p6445	0.304938	0.000236294
FN1	p24712	0.269348	0.0012389
FN1	p28512	0.285261	0.000606568
FN1	p30324	0.193506	0.0215004
FN1	p27184	0.351352	1.93773e-05
FN1	p18274	0.284289	0.000634375
FN1	p119	0.341932	3.32669e-05
FN1	p28971	0.30107	0.000285922
FN1	p21553	0.329451	6.63111e-05
FN1	p34670_v4	0.34799	2.35465e-05
FN1	p969	0.357212	1.37234e-05
FN1	p39435_v4	-0.335261	4.82768e-05
FN1	p7467	-0.312834	0.000158806
FN1	p15916	0.406336	5.74982e-07
FN1	p42285_v4	0.344019	2.95576e-05
FN1	p28010	-0.400858	8.40521e-07
FN1	p37588_v4	-0.39821	1.00737e-06
FN1	p14136	-0.311411	0.000170738
FN1	p18988	0.380917	3.16548e-06
FN1	p14290	-0.226354	0.00695473
FN1	p36580_v4	0.303196	0.000257563
FN1	p17376	0.310474	0.00017904
FN1	p33396	0.328754	6.88566e-05
FN1	p10140	-0.357975	1.31136e-05
FN1	p8443	0.359636	1.18742e-05
FN1	p39305_v4	0.258099	0.00200151
FN1	RNA95075|RNS_157_192	0.367712	7.26935e-06
FN1	p8597	0.371835	5.62922e-06
FN1	RNA94968|RNS_50_198	0.418403	2.43165e-07
FN1	RNA147030|p0134_imsncRNA213	0.511817	8.78909e-11
FN1	RNA95618|RNS_700_136	0.256684	0.00212294
FN1	p8093	0.374543	4.74997e-06
FN1	p3127	0.439594	4.9339e-08
FN1	p619	0.340231	3.6611e-05
FN1	p13443	0.162315	0.0544799
FN1	p33660	0.243002	0.00369065
FN1	p15477	0.412662	3.67733e-07
FN1	p27915	0.231208	0.00580702
FN1	p21997	0.255493	0.00223028
FN1	p8219	0.33289	5.49967e-05
FN1	p21556	0.254724	0.00230214
FN1	RNA147723|p0827_imsncRNA627	-0.327901	7.20962e-05
FN1	p25415	-0.248176	0.00300468
FN1	p21669	0.318644	0.000117694
FN1	p36732_v4	-0.401575	8.00086e-07
FN1	p27335	-0.3129	0.00015827
FN1	p3327	-0.397449	1.06088e-06
FN1	p6427	-0.344967	2.80031e-05
FN1	p7091	0.229946	0.00608798
FN1	p34032_v4	0.27731	0.000871284
FN1	p36875_v4	-0.384688	2.47974e-06
FN1	p44374_v4	-0.273983	0.00101061
FN1	RNA95966|RNS_1048_90	0.301556	0.000279204
FN1	p37537_v4	-0.285303	0.00060538
FN1	p23295	0.345379	2.73528e-05
FN1	p13825	0.35142	1.93012e-05
FN1	p19150	0.280454	0.000755973
FN1	p27111	-0.32156	0.000101029
FN1	p38702_v4	-0.330645	6.2157e-05
FN1	RNA147336|p0440_imsncRNA843	0.365497	8.32749e-06
FN1	p17491	-0.257059	0.0020901
FN1	RNA95232|RNS_314_181	0.443158	3.73229e-08
FN1	p21261	0.36619	7.98148e-06
FN1	p33585	0.369088	6.67725e-06
FN1	RNA95810|RNS_892_111	0.339679	3.77608e-05
FN1	p9245	0.318728	0.000117182
FN1	p11354	-0.243486	0.00362101
FN1	p1407	0.288266	0.000527517
FN1	p21718	0.32698	7.57512e-05
FN1	p19350	0.271705	0.00111752
FN1	p26058	0.289282	0.000503
FN1	p10560	-0.294024	0.000401917
FN1	p6184	0.410143	4.39852e-07
FN1	p1082	-0.363448	9.43484e-06
FN1	p22157	-0.307785	0.00020501
FN1	p10941	0.355877	1.48545e-05
FN1	p44178_v4	0.344451	2.88398e-05
FN1	p34383_v4	0.339126	3.89494e-05
FN1	p27562	-0.336717	4.45413e-05
FN1	RNA147729|p0833_imsncRNA634	0.346605	2.54991e-05
FN1	p16969	0.294039	0.000401637
FN1	p23994	0.270196	0.0011939
FN1	p12515	0.389684	1.78599e-06
FN1	p44319_v4	-0.327084	7.53326e-05
FN1	p30347	-0.376804	4.11703e-06
FN1	p35559_v4	0.297889	0.0003338
FN1	p3864	0.171515	0.0419921
FN1	p21794	0.312622	0.000160534
FN1	RNA95908|RNS_990_97	-0.215183	0.0103919
FN1	p61	0.389238	1.83954e-06
FN1	p6492	-0.274537	0.000986096
FN1	p12469	0.377822	3.85906e-06
FN1	p17099	-0.343338	3.07222e-05
FN1	p22626	0.154501	0.0673589
FN1	p27840	0.232931	0.00544218
FN1	p7774	0.267641	0.00133424
FN1	p26883	-0.384917	2.44294e-06
FN1	p8155	0.290789	0.000468601
FN1	RNA95713|RNS_795_122	0.258463	0.00197138
FN1	p12066	0.315355	0.000139549
FN1	p25041	-0.379697	3.42333e-06
FN1	p2921	0.312906	0.000158226
FN1	p24852	-0.354051	1.65448e-05
FN1	p43866_v4	0.335044	4.88569e-05
FN1	p26870	0.29709	0.000346942
FN1	p25465	-0.346635	2.54549e-05
FN1	p7233	0.248773	0.00293344
FN1	p853	0.291333	0.000456721
FN1	RNA95890|RNS_972_100	0.368068	7.11146e-06
FN1	p23540	0.313636	0.00015243
FN1	RNA95165|RNS_247_187	0.391694	1.56274e-06
FN1	p24432	0.308211	0.000200682
FN1	p27282	-0.240375	0.00409034
FN1	p39107_v4	-0.37543	4.49143e-06
FN1	p10477	-0.282812	0.000678903
FN1	RNA95115|RNS_197_189	0.300176	0.000298702
FN1	p15793	0.393844	1.35333e-06
FN1	p17674	0.365483	8.33472e-06
FN1	p24523	0.247947	0.00303243
FN1	RNA95181|RNS_263_185	0.260717	0.00179337
FN1	p29403	0.37134	5.80587e-06
FN1	p26994	-0.396351	1.14288e-06
FN1	p15482	-0.29546	0.000375234
FN1	p37061_v4	-0.257508	0.00205145
FN1	p8707	0.400228	8.7763e-07
FN1	p12224	0.282346	0.000693554
FN1	p27244	-0.295738	0.000370262
FN1	p20763	0.307846	0.000204391
FN1	p38825_v4	-0.302371	0.000268248
FN1	RNA95654|RNS_736_131	-0.302125	0.000271505
FN1	p27458	0.328006	7.1689e-05
FN1	p15031	0.364869	8.65319e-06
FN1	p8784	0.416417	2.80816e-07
FN1	p25810	0.327713	7.2827e-05
FN1	p24573	-0.2767	0.000895405
FN1	p34795_v4	0.216697	0.00985224
FN1	p42927_v4	0.278971	0.000808482
FN1	p10626	0.366192	7.98078e-06
FN1	p21121	0.292117	0.000440081
FN1	RNA33717|snoRNA_scaRNA_313_72	-0.287851	0.000537839
FN1	p2704	-0.335366	4.79971e-05
FN1	RNA147557|p0661_imsncRNA418	0.381228	3.10262e-06
FN1	p23593	0.339016	3.91884e-05
FN1	p21528	0.36259	9.93865e-06
FN1	p35756_v4	-0.352835	1.7769e-05
FN1	p12353	-0.275248	0.000955413
FN1	p14857	0.353435	1.71539e-05
FN1	p9954	-0.336766	4.44201e-05
FN1	p27046	0.35937	1.20648e-05
FN1	p16451	0.472774	3.22944e-09
FN1	p4537	-0.287758	0.000540179
FN1	p34046_v4	0.201989	0.0163081
FN1	RNA33492|snoRNA_scaRNA_88_133	-0.396194	1.15511e-06
FN1	RNA95588|RNS_670_140	0.336496	4.50886e-05
FN1	p30370	0.363305	9.51679e-06
FN1	p38788_v4	-0.293064	0.000420723
FN1	p36838_v4	-0.359321	1.21005e-05
FN1	p11109	0.371329	5.80966e-06
FN1	p26391	-0.259623	0.00187789
FN1	p29294	0.365998	8.076e-06
FN1	p18282	0.309393	0.000189088
FN1	p15323	0.287642	0.000543092
FN1	p8299	0.216137	0.010049
FN1	p142	0.210844	0.0120861
FN1	p13553	0.367533	7.34965e-06
FN1	p22274	-0.3513	1.94362e-05
FN1	p21587	0.334269	5.0987e-05
FN1	p22249	0.186439	0.0268578
FN1	p28890	0.20303	0.015753
FN1	p6132	0.236756	0.00470457
FN1	p35257_v4	0.251914	0.00258304
FN1	p37414_v4	-0.327052	7.54606e-05
FN1	p24228	0.346626	2.54684e-05
FN1	p34869_v4	0.261037	0.00176939
FN1	p2429	0.25742	0.00205903
FN1	p6827	-0.332319	5.67394e-05
FN1	p20987	0.318809	0.000116689
FN1	p5422	0.28081	0.00074387
FN1	RNA95830|RNS_912_108	0.340931	3.5198e-05
FN1	p23617	-0.337648	4.22944e-05
FN1	p17169	-0.364536	8.83066e-06
FN1	p35616_v4	0.291827	0.000446165
FN1	p37394_v4	-0.300031	0.000300819
FN1	RNA94934|RNS_16_199	0.276605	0.000899216
FN1	p40007_v4	0.37554	4.46034e-06
FN1	p16416	0.212995	0.0112183
FN1	p27904	0.268705	0.00127407
FN1	RNA95871|RNS_953_103	-0.346581	2.55341e-05
FN1	p35446_v4	0.469972	4.11196e-09
FN1	p8692	0.372324	5.46e-06
FN1	p35459_v4	0.303395	0.000255044
FN1	p17356	0.26071	0.00179396
FN1	p39509_v4	-0.247465	0.00309154
FN1	p24866	-0.235341	0.00496625
FN1	p11019	0.367946	7.16533e-06
FN1	p2967	-0.247058	0.00314226
FN1	p35409_v4	0.262933	0.0016328
FN1	p263	-0.400315	8.72393e-07
FN1	p1826	-0.260648	0.00179863
FN1	p36542_v4	0.426252	1.36401e-07
FN1	p20091	0.3448	2.82711e-05
FN1	RNA147481|p0585_imsncRNA284	-0.407606	5.26026e-07
FN1	p41173_v4	0.405225	6.21321e-07
FN1	p6664	0.23362	0.00530208
FN1	p41031_v4	-0.299568	0.000307681
FN1	p18116	-0.281175	0.000731606
FN1	p15095	0.334683	4.98394e-05
FN1	p6830	0.228976	0.00631206
FN1	p3679	0.267409	0.00134768
FN1	p13209	-0.256886	0.00210518
FN1	p5548	0.393008	1.43134e-06
FN1	p5667	-0.250123	0.00277787
FN1	p14161	0.28769	0.000541888
FN1	RNA33678|snoRNA_scaRNA_274_76	-0.193344	0.0216121
FN1	p34630_v4	0.274752	0.000976706
FN1	p15642	0.397238	1.07618e-06
FN1	p28170	0.370299	6.19442e-06
FN1	p35724_v4	0.259088	0.00192043
FN1	p36866_v4	0.183051	0.0298068
FN1	p35474_v4	-0.221408	0.00832733
FN1	p7484	0.254509	0.00232267
FN1	p21729	0.34509	2.78074e-05
FN1	p2802	0.300477	0.000294334
FN1	p7798	0.294586	0.000391289
FN1	p21704	0.378165	3.7757e-06
FN1	p11296	0.150087	0.0756682
FN1	p8503	-0.365244	8.45719e-06
FN1	p42150_v4	-0.307575	0.000207186
FN1	p7553	0.450336	2.10662e-08
FN1	p13114	0.387678	2.03885e-06
FN1	p4711	0.321453	0.000101602
FN1	p23849	0.273924	0.00101328
FN1	p37945_v4	0.27737	0.000868907
FN1	p2560	0.380297	3.29424e-06
FN1	p25706	0.253974	0.00237431
FN1	p42149_v4	-0.289053	0.000508447
FN1	p9324	0.378115	3.78769e-06
FN1	p4367	0.332261	5.69186e-05
FN1	p34956_v4	0.377161	4.02473e-06
FN1	p516	0.324322	8.73009e-05
FN1	p9852	-0.356447	1.43614e-05
FN1	p34013_v4	0.323892	8.9317e-05
FN1	p26920	0.267327	0.00135245
FN1	p35466_v4	0.39988	8.98834e-07
FN1	p2858	0.361174	1.0826e-05
FN1	p25207	0.351483	1.92298e-05
FN1	RNA147720|p0824_imsncRNA624	0.170341	0.0434392
FN1	RNA95101|RNS_183_191	0.247586	0.00307665
FN1	p40324_v4	-0.333408	5.34572e-05
FN1	RNA33504|snoRNA_scaRNA_100_132	-0.346047	2.63269e-05
FN1	p17862	-0.129426	0.126113
FN1	p29838	0.315664	0.000137351
FN1	p25304	-0.272908	0.00105986
FN1	p2344	0.353203	1.73899e-05
FN1	p15516	0.350421	2.04563e-05
FN1	p42235_v4	-0.32706	7.54275e-05
FN1	p37354_v4	0.279637	0.000784503
FN1	RNA95040|RNS_122_195	0.272544	0.00107703
FN1	p6232	-0.334673	4.98661e-05
FN1	p41698_v4	-0.362011	1.02928e-05
FN1	RNA96170|RNS_1252_61	0.394866	1.26345e-06
FN1	p33625	-0.320239	0.000108288
FN1	p284	-0.372515	5.39516e-06
FN1	p17295	0.398184	1.00918e-06
FN1	p6470	0.327507	7.36376e-05
FN1	p37619_v4	0.262754	0.00164531
FN1	p2608	0.354406	1.62026e-05
FN1	p17361	0.26827	0.00129836
FN1	p6960	-0.294669	0.000389722
FN1	p27841	0.224774	0.00736954
FN1	RNA147614|p0718_imsncRNA492	-0.310127	0.000182213
FN1	p3267	-0.245921	0.00328815
FN1	p1337	0.413245	3.52728e-07
FN1	RNA95282|RNS_364_174	0.300106	0.000299722
FN1	p15260	0.265141	0.00148594
FN1	p48	-0.365745	8.20217e-06
FN1	p27676	-0.23039	0.00598766
FN1	p18958	0.290848	0.000467296
FN1	p5587	0.251171	0.00266237
FN1	p3176	-0.257264	0.00207238
FN1	p36241_v4	0.315637	0.000137542
FN1	p18590	0.37889	3.60483e-06
FN1	p11254	0.298932	0.000317348
FN1	p6618	-0.34054	3.59797e-05
FN1	p10268	0.378714	3.64566e-06
FN1	p536	-0.280079	0.000768962
FN1	RNA96025|RNS_1107_82	0.219749	0.00883863
FN1	p20097	0.287457	0.000547798
FN1	p12352	-0.323487	9.1254e-05
FN1	p3001	-0.288727	0.000516261
FN1	p18406	0.2276	0.00664243
FN1	p15480	-0.323011	9.35851e-05
FN1	p14577	0.324431	8.67961e-05
FN1	p16863	-0.293627	0.000409603
FN1	RNA33568|snoRNA_scaRNA_164_97	-0.247412	0.0030981
FN1	p9712	-0.272874	0.00106142
FN1	p36391_v4	0.151791	0.0723674
FN1	p7362	0.295659	0.00037167
FN1	p787	0.129114	0.127038
FN1	p34487_v4	0.411405	4.02184e-07
FN1	p23603	0.133496	0.114535
FN1	p7987	0.296087	0.000364105
FN1	p5960	-0.285449	0.00060132
FN1	p28157	0.337157	4.34671e-05
FN1	p25219	-0.379933	3.37209e-06
FN1	p14306	0.446013	2.97745e-08
FN1	p29599	0.33109	6.06722e-05
FN1	p1572	0.227875	0.00657524
FN1	p9667	0.219278	0.00898888
FN1	p25526	0.317188	0.000126944
FN1	p17329	-0.378186	3.77062e-06
FN1	p34987_v4	0.377949	3.8279e-06
FN1	p24397	0.268251	0.00129945
FN1	p34788_v4	0.302105	0.000271773
FN1	p12687	-0.297779	0.000335581
FN1	p10956	0.391091	1.62676e-06
FN1	RNA33519|snoRNA_scaRNA_115_130	-0.354793	1.58371e-05
FN1	p25364	-0.250761	0.00270697
FN1	p10646	-0.349546	2.15213e-05
FN1	RNA146908|p0012_imsncRNA42	-0.272202	0.00109334
FN1	p6680	-0.444836	3.26899e-08
FN1	p19497	-0.29013	0.00048337
FN1	p11768	-0.357835	1.32235e-05
FN1	p10713	-0.324228	8.77353e-05
FN1	p20600	0.303913	0.000248603
FN1	p28411	-0.334496	5.03566e-05
FN1	RNA95146|RNS_228_188	0.259805	0.00186355
FN1	RNA147143|p0247_imsncRNA388	-0.364156	9.03721e-06
FN1	p412	0.109735	0.1952
FN1	p22989	0.287577	0.000544758
FN1	p37586_v4	-0.364487	8.85706e-06
FN1	p353	-0.323614	9.06447e-05
FN1	p36300_v4	0.37362	5.0339e-06
FN1	p3480	-0.3083	0.000199786
FN1	p9520	-0.367694	7.27743e-06
FN1	p19009	0.204756	0.0148689
FN1	p34851_v4	0.306115	0.000222863
FN1	p35900_v4	-0.346309	2.59344e-05
FN1	p41898_v4	0.164432	0.0513641
FN1	p37574_v4	-0.306248	0.000221386
FN1	p27521	-0.393478	1.38703e-06
FN1	p3738	0.180876	0.0318408
FN1	p26276	-0.354134	1.64641e-05
FN1	p43552_v4	0.300142	0.000299189
FN1	p15570	0.103136	0.223599
FN1	p37231_v4	-0.319817	0.000110702
FN1	p5818	-0.276587	0.000899959
FN1	p2768	-0.245029	0.00340679
FN1	p22951	0.280483	0.000754983
FN1	p4544	-0.264019	0.00155898
FN1	p5580	-0.367464	7.38089e-06
FN1	p3834	0.26168	0.00172196
FN1	RNA95954|RNS_1036_91	0.24575	0.00331058
FN1	p4802	0.321446	0.000101636
FN1	p11738	-0.420436	2.09642e-07
FN1	p27336	-0.280747	0.000745988
FN1	p2355	-0.273468	0.00103395
FN1	p28605	-0.284326	0.000633302
FN1	p11883	-0.327799	7.24928e-05
FN1	p9311	0.348912	2.23258e-05
FN1	p4631	-0.2808	0.0007442
FN1	p36841_v4	-0.333965	5.18473e-05
FN1	p26677	0.345229	2.7588e-05
FN1	p19985	0.209044	0.0128565
FN1	p9465	0.246906	0.0031615
FN1	p18694	-0.306649	0.000217004
FN1	RNA147709|p0813_imsncRNA607	0.268184	0.00130321
FN1	p41111_v4	-0.319703	0.000111364
FN1	p20699	0.321216	0.000102872
FN1	p3488	0.383278	2.71766e-06
FN1	p35126_v4	-0.325729	8.09983e-05
[truncated: 188,561 more rows]
