# Supplementary material for: Epithelial-mesenchymal transition-related genes in coronary artery disease
Source: Open Med (Wars). 2022 Apr 22;17(1):781–800. doi: 10.1515/med-2022-0476 (PMC9034345; doi:10.1515/med-2022-0476)
Supplement: Supplementary Table 4 [file med-2022-0476-Table-S4.xlsx]

## Sheet: metaGO
Category	Description	LogP	Negative logP	Symbols	GeneRatio
GO Biological Processes	response to wounding	-12.8958	12.8958	DPYSL3,FN1,TNC,IL6,INHBA,LRP1,NOTCH2,PDGFRB,SDC4,TNFAIP3,TPM1,MYL9,FERMT2	0.0197568
GO Biological Processes	wound healing	-9.57913	9.57913	FN1,TNC,IL6,NOTCH2,PDGFRB,SDC4,TNFAIP3,TPM1,MYL9,FERMT2	0.0185874
GO Biological Processes	tissue morphogenesis	-7.58223	7.58223	COL4A1,TNC,INHBA,NOTCH2,SDC4,SNAI2,TGFBR3,TPM1,FERMT2	0.0141066
GO Biological Processes	urogenital system development	-5.83048	5.83048	COL4A1,TNC,NOTCH2,PDGFRB,SDC4,FSTL3	0.0186916
GO Biological Processes	renal system development	-4.75347	4.75347	COL4A1,NOTCH2,PDGFRB,SDC4,FSTL3	0.017301
GO Biological Processes	kidney development	-3.55291	3.55291	NOTCH2,PDGFRB,SDC4,FSTL3	0.0142349
GO Biological Processes	sensory organ development	-3.49858	3.49858	COL4A1,INHBA,NOTCH2,PDGFRB,SDC4	0.0093633
GO Biological Processes	morphogenesis of an epithelium	-3.49113	3.49113	COL4A1,TNC,NOTCH2,SDC4,FERMT2	0.00932836
GO Biological Processes	epithelial tube morphogenesis	-3.39672	3.39672	COL4A1,TNC,NOTCH2,SDC4	0.012945
GO Biological Processes	camera-type eye development	-3.39142	3.39142	COL4A1,INHBA,NOTCH2,PDGFRB	0.0129032
GO Biological Processes	eye development	-3.15224	3.15224	COL4A1,INHBA,NOTCH2,PDGFRB	0.0111421
GO Biological Processes	visual system development	-3.13429	3.13429	COL4A1,INHBA,NOTCH2,PDGFRB	0.0110193
GO Biological Processes	sensory system development	-3.10777	3.10777	COL4A1,INHBA,NOTCH2,PDGFRB	0.0108401
GO Biological Processes	extracellular matrix organization	-12.4479	12.4479	BGN,CAPG,COL4A1,COL4A2,ELN,FN1,TNC,IL6,ITGAV,ITGB5,LRP1	0.0278481
GO Biological Processes	extracellular structure organization	-12.436	12.436	BGN,CAPG,COL4A1,COL4A2,ELN,FN1,TNC,IL6,ITGAV,ITGB5,LRP1	0.0277778
GO Biological Processes	external encapsulating structure organization	-12.4122	12.4122	BGN,CAPG,COL4A1,COL4A2,ELN,FN1,TNC,IL6,ITGAV,ITGB5,LRP1	0.0276382
GO Molecular Functions	extracellular matrix structural constituent	-7.45304	7.45304	BGN,COL4A1,COL4A2,ELN,FN1,TNC	0.0352941
GO Molecular Functions	structural molecule activity	-6.04259	6.04259	BGN,COL4A1,COL4A2,ELN,FN1,TNC,TPM1,MYL9	0.0113636
GO Cellular Components	extracellular matrix	-5.55637	5.55637	BGN,COL4A1,COL4A2,ELN,FN1,TNC,TGFBR3	0.0123675
GO Cellular Components	external encapsulating structure	-5.55132	5.55132	BGN,COL4A1,COL4A2,ELN,FN1,TNC,TGFBR3	0.0123457
GO Cellular Components	basement membrane	-5.4094	5.4094	COL4A1,COL4A2,FN1,TNC	0.0425532
GO Cellular Components	collagen-containing extracellular matrix	-5.13593	5.13593	BGN,COL4A1,COL4A2,ELN,FN1,TNC	0.0141509
GO Biological Processes	muscle cell proliferation	-9.93013	9.93013	ELN,IGFBP3,IL6,JUN,PDGFRB,TGFBR3,TNFAIP3,TPM1	0.036036
GO Biological Processes	regulation of smooth muscle cell proliferation	-9.3009	9.3009	ELN,IGFBP3,IL6,JUN,PDGFRB,TNFAIP3,TPM1	0.04375
GO Biological Processes	smooth muscle cell proliferation	-9.26308	9.26308	ELN,IGFBP3,IL6,JUN,PDGFRB,TNFAIP3,TPM1	0.0432099
GO Biological Processes	hepatocyte proliferation	-5.7575	5.7575	IL6,NOTCH2,TNFAIP3	0.142857
GO Biological Processes	epithelial cell proliferation involved in liver morphogenesis	-5.7575	5.7575	IL6,NOTCH2,TNFAIP3	0.142857
GO Biological Processes	liver morphogenesis	-5.69417	5.69417	IL6,NOTCH2,TNFAIP3	0.136364
GO Biological Processes	response to reactive oxygen species	-5.27911	5.27911	IL6,JUN,PDGFRB,TNFAIP3,TPM1	0.0222222
GO Biological Processes	gland development	-5.19504	5.19504	TNC,IL6,NOTCH2,TGFBR3,TNFAIP3,FSTL3	0.0144928
GO Biological Processes	gland morphogenesis	-5.1067	5.1067	TNC,IL6,NOTCH2,TNFAIP3	0.0357143
GO Biological Processes	response to hydrogen peroxide	-4.78614	4.78614	IL6,JUN,PDGFRB,TNFAIP3	0.0296296
GO Biological Processes	liver development	-4.74857	4.74857	IL6,NOTCH2,TGFBR3,TNFAIP3	0.0289855
GO Biological Processes	hepaticobiliary system development	-4.72399	4.72399	IL6,NOTCH2,TGFBR3,TNFAIP3	0.0285714
GO Biological Processes	cellular response to reactive oxygen species	-4.50722	4.50722	IL6,JUN,TNFAIP3,TPM1	0.0251572
GO Biological Processes	tissue remodeling	-4.33502	4.33502	BGN,IL6,NOTCH2,TNFAIP3	0.0227273
GO Biological Processes	response to oxidative stress	-3.85605	3.85605	IL6,JUN,PDGFRB,TNFAIP3,TPM1	0.0111857
GO Biological Processes	bone remodeling	-3.8489	3.8489	IL6,NOTCH2,TNFAIP3	0.0337079
GO Biological Processes	positive regulation of smooth muscle cell proliferation	-3.75151	3.75151	IL6,JUN,PDGFRB	0.03125
GO Biological Processes	homeostasis of number of cells	-3.74643	3.74643	IL6,INHBA,TGFBR3,TNFAIP3	0.016
GO Biological Processes	response to inorganic substance	-3.46896	3.46896	IL6,JUN,PDGFRB,TNFAIP3,FSTL3	0.00922509
GO Biological Processes	cellular response to oxidative stress	-3.43975	3.43975	IL6,JUN,TNFAIP3,TPM1	0.013289
GO Biological Processes	response to lipopolysaccharide	-3.3091	3.3091	CXCL1,IL6,JUN,TNFAIP3	0.0122699
GO Biological Processes	B cell activation	-3.3091	3.3091	IL6,INHBA,NOTCH2,TNFAIP3	0.0122699
GO Biological Processes	B cell differentiation	-3.29777	3.29777	IL6,INHBA,NOTCH2	0.0218978
GO Biological Processes	myeloid cell homeostasis	-3.21729	3.21729	IL6,INHBA,TGFBR3	0.0205479
GO Biological Processes	response to molecule of bacterial origin	-3.2121	3.2121	CXCL1,IL6,JUN,TNFAIP3	0.0115607
GO Biological Processes	cellular response to chemical stress	-3.19808	3.19808	IL6,JUN,TNFAIP3,TPM1	0.0114613
GO Biological Processes	regulation of cell activation	-3.16248	3.16248	IL6,INHBA,PDGFRB,SDC4,TNFAIP3	0.00789889
GO Biological Processes	negative regulation of lymphocyte activation	-3.1582	3.1582	INHBA,SDC4,TNFAIP3	0.0196078
GO Biological Processes	negative regulation of cytokine production	-3.10777	3.10777	FN1,IL6,INHBA,TNFAIP3	0.0108401
GO Biological Processes	regulation of cytokine-mediated signaling pathway	-2.97521	2.97521	IL6,SLIT3,TNFAIP3	0.0169492
GO Biological Processes	negative regulation of immune system process	-2.96578	2.96578	INHBA,SDC4,TNFAIP3,FSTL3	0.00992556
GO Biological Processes	negative regulation of leukocyte activation	-2.94038	2.94038	INHBA,SDC4,TNFAIP3	0.0164835
GO Biological Processes	regulation of response to cytokine stimulus	-2.89328	2.89328	IL6,SLIT3,TNFAIP3	0.015873
GO Biological Processes	response to bacterium	-2.89105	2.89105	CXCL1,IL6,JUN,NOTCH2,TNFAIP3	0.00686813
GO Biological Processes	regulation of B cell activation	-2.86719	2.86719	IL6,INHBA,TNFAIP3	0.015544
GO Biological Processes	cellular response to lipopolysaccharide	-2.84166	2.84166	CXCL1,IL6,TNFAIP3	0.0152284
GO Biological Processes	lymphocyte activation	-2.82371	2.82371	IL6,INHBA,NOTCH2,SDC4,TNFAIP3	0.0066313
GO Biological Processes	negative regulation of cell activation	-2.82287	2.82287	INHBA,SDC4,TNFAIP3	0.015
GO Biological Processes	cellular response to molecule of bacterial origin	-2.76824	2.76824	CXCL1,IL6,TNFAIP3	0.0143541
GO Biological Processes	inflammatory response	-2.76385	2.76385	FN1,CXCL1,IL6,NOTCH2,TNFAIP3	0.00642674
GO Biological Processes	cellular response to biotic stimulus	-2.63398	2.63398	CXCL1,IL6,TNFAIP3	0.0128755
GO Biological Processes	regulation of lymphocyte activation	-2.5984	2.5984	IL6,INHBA,SDC4,TNFAIP3	0.00787402
GO Biological Processes	regulation of leukocyte proliferation	-2.59247	2.59247	IL6,SDC4,TNFAIP3	0.0124481
GO Biological Processes	regulation of leukocyte activation	-2.35558	2.35558	IL6,INHBA,SDC4,TNFAIP3	0.00673401
GO Biological Processes	leukocyte proliferation	-2.27464	2.27464	IL6,SDC4,TNFAIP3	0.00958466
GO Biological Processes	regulation of angiogenesis	-2.18607	2.18607	COL4A2,IL6,TNFAIP3	0.00890208
GO Biological Processes	regulation of vasculature development	-2.16501	2.16501	COL4A2,IL6,TNFAIP3	0.00874636
GO Biological Processes	lymphocyte differentiation	-2.11407	2.11407	IL6,INHBA,NOTCH2	0.00837989
GO Biological Processes	positive regulation of cellular catabolic process	-2.02805	2.02805	IL6,LRP1,TNFAIP3	0.00779221
GO Biological Processes	blood vessel morphogenesis	-9.92668	9.92668	COL4A1,COL4A2,FN1,IL6,ITGAV,JUN,LRP1,NOTCH2,PDGFRB,TGFBR3,TNFAIP3	0.0162242
GO Biological Processes	blood vessel development	-9.43249	9.43249	COL4A1,COL4A2,FN1,IL6,ITGAV,JUN,LRP1,NOTCH2,PDGFRB,TGFBR3,TNFAIP3	0.0145695
GO Biological Processes	vasculature development	-9.2426	9.2426	COL4A1,COL4A2,FN1,IL6,ITGAV,JUN,LRP1,NOTCH2,PDGFRB,TGFBR3,TNFAIP3	0.0139771
GO Biological Processes	angiogenesis	-9.19859	9.19859	COL4A1,COL4A2,FN1,IL6,ITGAV,JUN,NOTCH2,PDGFRB,TGFBR3,TNFAIP3	0.0169779
GO Molecular Functions	growth factor binding	-6.32278	6.32278	COL4A1,IGFBP3,ITGAV,PDGFRB,TGFBR3	0.0362319
GO Biological Processes	transmembrane receptor protein tyrosine kinase signaling pathway	-4.79709	4.79709	AREG,COL4A1,COL4A2,IGFBP3,ITGAV,LRP1,PDGFRB	0.00945946
GO Biological Processes	vasculogenesis	-4.01921	4.01921	ITGAV,PDGFRB,TGFBR3	0.0384615
GO Biological Processes	aging	-3.42347	3.42347	COL4A2,JUN,LRP1,PDGFRB	0.0131579
GO Biological Processes	actin cytoskeleton organization	-9.80603	9.80603	CAPG,DPYSL3,ELN,CXCL1,ITGB5,LRP1,NOTCH2,PDGFRB,SDC4,TPM1,FERMT2	0.0158046
GO Biological Processes	actin filament-based process	-9.20215	9.20215	CAPG,DPYSL3,ELN,CXCL1,ITGB5,LRP1,NOTCH2,PDGFRB,SDC4,TPM1,FERMT2	0.0138539
GO Biological Processes	regulation of actin cytoskeleton organization	-8.34144	8.34144	CAPG,ELN,LRP1,NOTCH2,PDGFRB,SDC4,TPM1,FERMT2	0.0226629
GO Biological Processes	regulation of actin filament-based process	-8.00409	8.00409	CAPG,ELN,LRP1,NOTCH2,PDGFRB,SDC4,TPM1,FERMT2	0.0205128
GO Biological Processes	actin filament bundle assembly	-7.6591	7.6591	DPYSL3,ELN,ITGB5,SDC4,TPM1,FERMT2	0.0382166
GO Biological Processes	actin filament bundle organization	-7.59387	7.59387	DPYSL3,ELN,ITGB5,SDC4,TPM1,FERMT2	0.0372671
GO Biological Processes	actomyosin structure organization	-7.12566	7.12566	ELN,ITGB5,PDGFRB,SDC4,TPM1,FERMT2	0.0310881
GO Biological Processes	regulation of cytoskeleton organization	-7.085	7.085	CAPG,ELN,LRP1,NOTCH2,PDGFRB,SDC4,TPM1,FERMT2	0.0155945
GO Biological Processes	contractile actin filament bundle assembly	-6.89427	6.89427	ELN,ITGB5,SDC4,TPM1,FERMT2	0.0471698
GO Biological Processes	stress fiber assembly	-6.89427	6.89427	ELN,ITGB5,SDC4,TPM1,FERMT2	0.0471698
GO Biological Processes	actin filament organization	-6.30357	6.30357	CAPG,DPYSL3,ELN,ITGB5,SDC4,TPM1,FERMT2	0.0160183
GO Biological Processes	supramolecular fiber organization	-5.98758	5.98758	CAPG,DPYSL3,ELN,ITGB5,PDGFRB,SDC4,TPM1,FERMT2	0.0111732
GO Biological Processes	regulation of actin filament organization	-4.87247	4.87247	CAPG,ELN,SDC4,TPM1,FERMT2	0.018315
GO Biological Processes	positive regulation of stress fiber assembly	-4.54735	4.54735	SDC4,TPM1,FERMT2	0.0576923
GO Biological Processes	positive regulation of actin filament bundle assembly	-4.31738	4.31738	SDC4,TPM1,FERMT2	0.0483871
GO Cellular Components	stress fiber	-4.25582	4.25582	TPM1,MYL9,FERMT2	0.0461538
GO Cellular Components	contractile actin filament bundle	-4.25582	4.25582	TPM1,MYL9,FERMT2	0.0461538
GO Biological Processes	regulation of supramolecular fiber organization	-4.24181	4.24181	CAPG,ELN,SDC4,TPM1,FERMT2	0.0135135
GO Cellular Components	actin filament bundle	-4.08738	4.08738	TPM1,MYL9,FERMT2	0.0405405
GO Cellular Components	actomyosin	-4.06999	4.06999	TPM1,MYL9,FERMT2	0.04
GO Cellular Components	myofibril	-3.92945	3.92945	SDC4,TPM1,MYL9,FERMT2	0.0178571
GO Cellular Components	contractile fiber	-3.87805	3.87805	SDC4,TPM1,MYL9,FERMT2	0.017316
GO Biological Processes	regulation of stress fiber assembly	-3.8489	3.8489	SDC4,TPM1,FERMT2	0.0337079
GO Biological Processes	regulation of actomyosin structure organization	-3.72504	3.72504	SDC4,TPM1,FERMT2	0.0306122
GO Biological Processes	regulation of actin filament bundle assembly	-3.67372	3.67372	SDC4,TPM1,FERMT2	0.0294118
GO Cellular Components	actin cytoskeleton	-3.61816	3.61816	CAPG,DPYSL3,TPM1,MYL9,FERMT2	0.00994036
GO Biological Processes	positive regulation of cellular component biogenesis	-3.51735	3.51735	CAPG,DPYSL3,SDC4,TPM1,FERMT2	0.0094518
GO Biological Processes	positive regulation of organelle organization	-3.32094	3.32094	CAPG,PDGFRB,SDC4,TPM1,FERMT2	0.00856164
GO Biological Processes	regulation of cell shape	-3.17479	3.17479	FN1,TPM1,FERMT2	0.0198676
GO Cellular Components	leading edge membrane	-2.99661	2.99661	ITGAV,TPM1,FERMT2	0.0172414
GO Cellular Components	sarcomere	-2.80437	2.80437	TPM1,MYL9,FERMT2	0.0147783
GO Biological Processes	positive regulation of supramolecular fiber organization	-2.80437	2.80437	SDC4,TPM1,FERMT2	0.0147783
GO Molecular Functions	actin filament binding	-2.75644	2.75644	CAPG,TPM1,FERMT2	0.014218
GO Biological Processes	positive regulation of cytoskeleton organization	-2.70477	2.70477	SDC4,TPM1,FERMT2	0.0136364
GO Biological Processes	regulation of cell morphogenesis	-2.30582	2.30582	FN1,TPM1,FERMT2	0.00983607
GO Cellular Components	cell projection membrane	-2.18253	2.18253	ITGAV,TPM1,FERMT2	0.00887574
GO Biological Processes	muscle contraction	-2.13416	2.13416	ITGB5,TPM1,MYL9	0.00852273
GO Biological Processes	endodermal cell differentiation	-8.84268	8.84268	COL4A2,FN1,INHBA,ITGAV,ITGB5	0.113636
GO Biological Processes	endoderm formation	-8.42381	8.42381	COL4A2,FN1,INHBA,ITGAV,ITGB5	0.0943396
GO Biological Processes	endoderm development	-7.62305	7.62305	COL4A2,FN1,INHBA,ITGAV,ITGB5	0.0657895
GO Biological Processes	formation of primary germ layer	-6.71714	6.71714	COL4A2,FN1,INHBA,ITGAV,ITGB5	0.0434783
GO Biological Processes	cell-matrix adhesion	-6.66478	6.66478	FN1,ITGAV,ITGB5,LRP1,SDC4,FERMT2	0.025974
GO Biological Processes	gastrulation	-5.76481	5.76481	COL4A2,FN1,INHBA,ITGAV,ITGB5	0.027933
GO Cellular Components	receptor complex	-5.69125	5.69125	IL6,ITGAV,ITGB5,LRP1,NOTCH2,PDGFRB,TGFBR3	0.012963
GO Biological Processes	cell-substrate adhesion	-5.54294	5.54294	FN1,ITGAV,ITGB5,LRP1,SDC4,FERMT2	0.0166667
GO Biological Processes	embryonic morphogenesis	-5.54124	5.54124	COL4A2,FN1,INHBA,ITGAV,ITGB5,NOTCH2,SDC4	0.0123023
GO Biological Processes	integrin-mediated signaling pathway	-5.16938	5.16938	FN1,ITGAV,ITGB5,FERMT2	0.037037
GO Molecular Functions	integrin binding	-4.69977	4.69977	FN1,ITGAV,ITGB5,FERMT2	0.028169
GO Biological Processes	cell adhesion mediated by integrin	-4.12291	4.12291	ITGAV,ITGB5,SNAI2	0.0416667
GO Cellular Components	plasma membrane protein complex	-3.89213	3.89213	IL6,ITGAV,ITGB5,LRP1,SGCD,TGFBR3	0.00847458
GO Biological Processes	substrate adhesion-dependent cell spreading	-3.60054	3.60054	FN1,ITGAV,FERMT2	0.0277778
GO Molecular Functions	cell adhesion molecule binding	-3.47263	3.47263	CAPG,FN1,ITGAV,ITGB5,FERMT2	0.00924214
GO Cellular Components	endocytic vesicle	-2.29794	2.29794	ITGAV,ITGB5,LRP1	0.00977199
GO Cellular Components	plasma membrane signaling receptor complex	-2.25559	2.25559	IL6,ITGAV,ITGB5	0.00943396
GO Biological Processes	regulation of cell adhesion	-8.2817	8.2817	FN1,TNC,IL6,ITGAV,LRP1,SDC4,SNAI2,TPM1,FSTL3,FERMT2	0.013624
GO Cellular Components	endoplasmic reticulum lumen	-7.35141	7.35141	COL4A1,COL4A2,FN1,TNC,IGFBP3,IL6,FSTL3	0.0228758
GO Biological Processes	positive regulation of cell adhesion	-6.38473	6.38473	FN1,IL6,ITGAV,SDC4,TPM1,FSTL3,FERMT2	0.0164706
GO Biological Processes	mesenchyme development	-6.10411	6.10411	FN1,IL6,PDGFRB,SNAI2,TGFBR3,FERMT2	0.0208333
GO Biological Processes	osteoblast differentiation	-5.28853	5.28853	TNC,IGFBP3,IL6,SNAI2,FERMT2	0.0223214
GO Biological Processes	ossification	-5.26801	5.26801	TNC,IGFBP3,IL6,SNAI2,FSTL3,FERMT2	0.0149254
GO Biological Processes	mesenchymal cell differentiation	-5.20536	5.20536	FN1,IL6,SNAI2,TGFBR3,FERMT2	0.0214592
GO Biological Processes	epithelial to mesenchymal transition	-4.55053	4.55053	IL6,SNAI2,TGFBR3,FERMT2	0.0258065
GO Biological Processes	post-translational protein modification	-4.28676	4.28676	FN1,TNC,IGFBP3,IL6,FSTL3	0.0138122
GO Biological Processes	negative regulation of cell differentiation	-4.03749	4.03749	IL6,INHBA,ITGAV,SNAI2,FSTL3,FERMT2	0.00900901
GO Molecular Functions	cytokine receptor binding	-3.61886	3.61886	CXCL1,IL6,TGFBR3,FERMT2	0.0148148
GO Biological Processes	regulation of osteoblast differentiation	-3.38396	3.38396	IL6,SNAI2,FERMT2	0.0234375
GO Biological Processes	response to growth factor	-8.27044	8.27044	COL4A2,TNC,ITGB5,JUN,NOTCH2,PDGFRB,SNAI2,TGFBR3,FSTL3,FERMT2	0.013587
GO Biological Processes	cellular response to growth factor stimulus	-7.20083	7.20083	COL4A2,ITGB5,JUN,NOTCH2,PDGFRB,SNAI2,TGFBR3,FSTL3,FERMT2	0.0127298
GO Biological Processes	transmembrane receptor protein serine/threonine kinase signaling pathway	-6.84673	6.84673	INHBA,ITGB5,JUN,NOTCH2,TGFBR3,FSTL3,FERMT2	0.0192837
GO Biological Processes	cellular response to transforming growth factor beta stimulus	-5.01546	5.01546	COL4A2,ITGB5,JUN,TGFBR3,FERMT2	0.0196078
GO Biological Processes	response to transforming growth factor beta	-4.96665	4.96665	COL4A2,ITGB5,JUN,TGFBR3,FERMT2	0.0191571
GO Biological Processes	transforming growth factor beta receptor signaling pathway	-4.06978	4.06978	ITGB5,JUN,TGFBR3,FERMT2	0.0194175
GO Molecular Functions	SMAD binding	-4.03591	4.03591	JUN,TGFBR3,FERMT2	0.038961
GO Biological Processes	negative regulation of cell population proliferation	-8.17601	8.17601	CXCL1,IGFBP3,IL6,INHBA,SDC4,SLIT3,SNAI2,TGFBR3,TNFAIP3,TPM1	0.0132802
GO Biological Processes	heart development	-8.09701	8.09701	ELN,FN1,NOTCH2,PDGFRB,SGCD,SLIT3,SNAI2,TGFBR3,TPM1	0.0161871
GO Biological Processes	semi-lunar valve development	-6.86984	6.86984	ELN,NOTCH2,SLIT3,SNAI2	0.097561
GO Biological Processes	heart morphogenesis	-6.56722	6.56722	ELN,NOTCH2,SLIT3,SNAI2,TGFBR3,TPM1	0.025
GO Biological Processes	heart valve morphogenesis	-6.41286	6.41286	ELN,NOTCH2,SLIT3,SNAI2	0.0754717
GO Biological Processes	heart valve development	-6.16468	6.16468	ELN,NOTCH2,SLIT3,SNAI2	0.0655738
GO Biological Processes	aortic valve morphogenesis	-5.23197	5.23197	ELN,SLIT3,SNAI2	0.0967742
GO Biological Processes	aortic valve development	-5.03268	5.03268	ELN,SLIT3,SNAI2	0.0833333
GO Molecular Functions	fibronectin binding	-7.5596	7.5596	IGFBP3,ITGAV,SDC4,FSTL3	0.142857
GO Biological Processes	ERK1 and ERK2 cascade	-7.15481	7.15481	FN1,ITGAV,LRP1,NOTCH2,PDGFRB,TGFBR3,FERMT2	0.0214067
GO Biological Processes	regulation of MAPK cascade	-6.00581	6.00581	FN1,IGFBP3,IL6,LRP1,NOTCH2,PDGFRB,TGFBR3,FERMT2	0.011236
GO Biological Processes	regulation of ERK1 and ERK2 cascade	-5.94278	5.94278	FN1,LRP1,NOTCH2,PDGFRB,TGFBR3,FERMT2	0.019544
GO Biological Processes	positive regulation of cell migration	-5.63857	5.63857	FN1,IL6,ITGAV,LRP1,PDGFRB,SNAI2,FERMT2	0.0127273
GO Biological Processes	positive regulation of cell motility	-5.51621	5.51621	FN1,IL6,ITGAV,LRP1,PDGFRB,SNAI2,FERMT2	0.0121951
GO Biological Processes	positive regulation of cellular component movement	-5.45707	5.45707	FN1,IL6,ITGAV,LRP1,PDGFRB,SNAI2,FERMT2	0.0119454
GO Biological Processes	positive regulation of locomotion	-5.45221	5.45221	FN1,IL6,ITGAV,LRP1,PDGFRB,SNAI2,FERMT2	0.011925
GO Biological Processes	cell-substrate junction assembly	-5.30228	5.30228	FN1,LRP1,SDC4,FERMT2	0.04
GO Biological Processes	cell-substrate junction organization	-5.20162	5.20162	FN1,LRP1,SDC4,FERMT2	0.0377358
GO Biological Processes	cell junction organization	-4.94904	4.94904	COL4A1,FN1,TNC,LRP1,SDC4,SNAI2,FERMT2	0.00998574
GO Molecular Functions	protease binding	-4.83761	4.83761	FN1,ITGAV,LRP1,TNFAIP3	0.0305344
GO Biological Processes	regulation of cytokine production	-4.64298	4.64298	FN1,IL6,INHBA,ITGAV,LRP1,SNAI2,TNFAIP3	0.00895141
GO Biological Processes	positive regulation of MAPK cascade	-4.60189	4.60189	IGFBP3,IL6,LRP1,NOTCH2,PDGFRB,FERMT2	0.0113852
GO Biological Processes	regulation of focal adhesion assembly	-4.27601	4.27601	LRP1,SDC4,FERMT2	0.046875
GO Biological Processes	regulation of cell-substrate junction assembly	-4.27601	4.27601	LRP1,SDC4,FERMT2	0.046875
GO Biological Processes	regulation of cell-substrate junction organization	-4.17816	4.17816	LRP1,SDC4,FERMT2	0.0434783
GO Biological Processes	regulation of cell junction assembly	-4.16203	4.16203	LRP1,SDC4,SNAI2,FERMT2	0.0205128
GO Biological Processes	positive regulation of ERK1 and ERK2 cascade	-4.00588	4.00588	LRP1,NOTCH2,PDGFRB,FERMT2	0.0186916
GO Biological Processes	regulation of cell-substrate adhesion	-3.97486	3.97486	FN1,LRP1,SDC4,FERMT2	0.0183486
GO Biological Processes	cell junction assembly	-3.95371	3.95371	FN1,LRP1,SDC4,SNAI2,FERMT2	0.0117371
GO Biological Processes	extracellular matrix disassembly	-3.93891	3.93891	CAPG,IL6,LRP1	0.0361446
GO Biological Processes	focal adhesion assembly	-3.90818	3.90818	LRP1,SDC4,FERMT2	0.0352941
GO Biological Processes	regulation of chemokine production	-3.8489	3.8489	IL6,LRP1,SNAI2	0.0337079
GO Biological Processes	chemokine production	-3.76497	3.76497	IL6,LRP1,SNAI2	0.0315789
GO Biological Processes	regulation of cell development	-3.6872	3.6872	FN1,IL6,LRP1,NOTCH2,FERMT2	0.0102881
GO Biological Processes	positive regulation of cell development	-3.50096	3.50096	FN1,IL6,LRP1,FERMT2	0.0137931
GO Biological Processes	negative regulation of cell adhesion	-3.47283	3.47283	TNC,LRP1,SDC4,SNAI2	0.0135593
GO Biological Processes	positive regulation of cell-substrate adhesion	-3.45549	3.45549	FN1,SDC4,FERMT2	0.0247934
GO Biological Processes	regulation of cell-matrix adhesion	-3.41411	3.41411	LRP1,SDC4,FERMT2	0.024
GO Biological Processes	regulation of response to wounding	-3.07084	3.07084	LRP1,TNFAIP3,FERMT2	0.0182927
GO Biological Processes	regulation of lipid localization	-2.89328	2.89328	IL6,ITGAV,LRP1	0.015873
GO Biological Processes	positive regulation of neurogenesis	-2.72174	2.72174	FN1,IL6,LRP1	0.0138249
GO Biological Processes	lipid localization	-2.59224	2.59224	IL6,INHBA,ITGAV,LRP1	0.00784314
GO Biological Processes	Wnt signaling pathway	-2.58306	2.58306	LRP1,SNAI2,TNFAIP3,FERMT2	0.00779727
GO Biological Processes	cell-cell signaling by wnt	-2.57697	2.57697	LRP1,SNAI2,TNFAIP3,FERMT2	0.00776699
GO Biological Processes	regulation of hormone secretion	-2.48554	2.48554	IL6,INHBA,LRP1	0.0114068
GO Biological Processes	positive regulation of nervous system development	-2.48554	2.48554	FN1,IL6,LRP1	0.0114068
GO Biological Processes	positive regulation of secretion by cell	-2.44902	2.44902	INHBA,LRP1,SDC4	0.0110701
GO Biological Processes	regulation of secretion by cell	-2.43552	2.43552	IL6,INHBA,LRP1,SDC4	0.0070922
GO Biological Processes	cellular component disassembly	-2.43278	2.43278	CAPG,IL6,LRP1,SNAI2	0.00707965
GO Biological Processes	positive regulation of secretion	-2.34606	2.34606	INHBA,LRP1,SDC4	0.0101695
GO Biological Processes	hormone secretion	-2.30582	2.30582	IL6,INHBA,LRP1	0.00983607
GO Biological Processes	cell surface receptor signaling pathway involved in cell-cell signaling	-2.3048	2.3048	LRP1,SNAI2,TNFAIP3,FERMT2	0.00651466
GO Biological Processes	regulation of secretion	-2.29982	2.29982	IL6,INHBA,LRP1,SDC4	0.00649351
GO Biological Processes	hormone transport	-2.26698	2.26698	IL6,INHBA,LRP1	0.00952381
GO Biological Processes	regulation of neurogenesis	-2.14776	2.14776	FN1,IL6,LRP1	0.00862069
GO Biological Processes	regulation of Wnt signaling pathway	-2.08785	2.08785	LRP1,SNAI2,TNFAIP3	0.00819672
GO Molecular Functions	glycosaminoglycan binding	-6.67587	6.67587	BGN,DPYSL3,FN1,SLIT3,TGFBR3,PCOLCE2	0.026087
GO Molecular Functions	sulfur compound binding	-6.34396	6.34396	DPYSL3,FN1,LRP1,SLIT3,TGFBR3,PCOLCE2	0.0229008
GO Molecular Functions	heparin binding	-4.45465	4.45465	FN1,SLIT3,TGFBR3,PCOLCE2	0.0243902
GO Molecular Functions	protein domain specific binding	-2.99455	2.99455	CAPG,DPYSL3,FN1,JUN,TGFBR3	0.00724638
GO Cellular Components	focal adhesion	-6.42622	6.42622	TNC,ITGAV,ITGB5,LRP1,PDGFRB,SDC4,FERMT2	0.0167064
GO Cellular Components	cell-substrate junction	-6.37787	6.37787	TNC,ITGAV,ITGB5,LRP1,PDGFRB,SDC4,FERMT2	0.0164319
GO Cellular Components	lysosomal lumen	-3.75151	3.75151	BGN,PDGFRB,SDC4	0.03125
GO Biological Processes	glycosaminoglycan biosynthetic process	-3.61244	3.61244	BGN,PDGFRB,SDC4	0.0280374
GO Biological Processes	aminoglycan biosynthetic process	-3.53146	3.53146	BGN,PDGFRB,SDC4	0.0263158
GO Molecular Functions	growth factor receptor binding	-3.26133	3.26133	AREG,IL6,PDGFRB	0.0212766
GO Biological Processes	glycosaminoglycan metabolic process	-3.1177	3.1177	BGN,PDGFRB,SDC4	0.0189873
GO Biological Processes	aminoglycan metabolic process	-3.01109	3.01109	BGN,PDGFRB,SDC4	0.0174419
GO Cellular Components	vacuolar lumen	-3.00382	3.00382	BGN,PDGFRB,SDC4	0.017341
GO Biological Processes	positive regulation of protein kinase B signaling	-2.98943	2.98943	AREG,PDGFRB,FERMT2	0.0171429
GO Cellular Components	lytic vacuole	-2.95294	2.95294	BGN,LRP1,PDGFRB,SDC4,TNFAIP3	0.0070922
GO Cellular Components	lysosome	-2.95294	2.95294	BGN,LRP1,PDGFRB,SDC4,TNFAIP3	0.0070922
GO Molecular Functions	kinase binding	-2.85963	2.85963	ITGAV,PDGFRB,SDC4,TNFAIP3,FERMT2	0.00675676
GO Biological Processes	regulation of protein kinase activity	-2.71557	2.71557	AREG,PDGFRB,SDC4,TNFAIP3,FERMT2	0.00626566
GO Cellular Components	vacuole	-2.71319	2.71319	BGN,LRP1,PDGFRB,SDC4,TNFAIP3	0.00625782
GO Biological Processes	connective tissue development	-2.57227	2.57227	BGN,PDGFRB,SNAI2	0.0122449
GO Biological Processes	regulation of protein kinase B signaling	-2.5623	2.5623	AREG,PDGFRB,FERMT2	0.0121457
GO Biological Processes	positive regulation of protein kinase activity	-2.53212	2.53212	AREG,PDGFRB,SDC4,FERMT2	0.00754717
GO Biological Processes	protein kinase B signaling	-2.44007	2.44007	AREG,PDGFRB,FERMT2	0.010989
GO Biological Processes	positive regulation of kinase activity	-2.33249	2.33249	AREG,PDGFRB,SDC4,FERMT2	0.0066335
GO Molecular Functions	protein kinase binding	-2.19713	2.19713	ITGAV,PDGFRB,SDC4,FERMT2	0.0060698
GO Biological Processes	positive regulation of transferase activity	-2.14752	2.14752	AREG,PDGFRB,SDC4,FERMT2	0.00587371
GO Biological Processes	peptidyl-tyrosine phosphorylation	-2.07498	2.07498	AREG,IL6,PDGFRB	0.00810811
GO Biological Processes	peptidyl-tyrosine modification	-2.06543	2.06543	AREG,IL6,PDGFRB	0.00804289
GO Biological Processes	epithelial cell proliferation	-6.29027	6.29027	AREG,IGFBP3,IL6,NOTCH2,SNAI2,TGFBR3,TNFAIP3	0.0159453
GO Biological Processes	regulation of keratinocyte proliferation	-4.96092	4.96092	AREG,NOTCH2,SNAI2	0.0789474
GO Biological Processes	keratinocyte proliferation	-4.62536	4.62536	AREG,NOTCH2,SNAI2	0.0612245
GO Biological Processes	regulation of epithelial cell proliferation	-4.17095	4.17095	AREG,NOTCH2,SNAI2,TGFBR3,TNFAIP3	0.0130548
GO Biological Processes	positive regulation of epithelial cell proliferation	-2.80437	2.80437	AREG,NOTCH2,TNFAIP3	0.0147783
GO Biological Processes	regulation of smooth muscle cell migration	-5.66805	5.66805	IGFBP3,LRP1,PDGFRB,TPM1	0.0493827
GO Biological Processes	smooth muscle cell migration	-5.52385	5.52385	IGFBP3,LRP1,PDGFRB,TPM1	0.0454545
GO Biological Processes	muscle cell migration	-5.28508	5.28508	IGFBP3,LRP1,PDGFRB,TPM1	0.039604
GO Biological Processes	negative regulation of smooth muscle cell migration	-5.03268	5.03268	IGFBP3,LRP1,TPM1	0.0833333
GO Biological Processes	negative regulation of cellular component movement	-4.34445	4.34445	DPYSL3,IGFBP3,LRP1,TGFBR3,TPM1	0.0142045
GO Biological Processes	negative regulation of smooth muscle cell proliferation	-4.29652	4.29652	IGFBP3,TNFAIP3,TPM1	0.047619
GO Biological Processes	negative regulation of cell migration	-3.2892	3.2892	DPYSL3,IGFBP3,LRP1,TPM1	0.0121212
GO Biological Processes	negative regulation of cell motility	-3.21681	3.21681	DPYSL3,IGFBP3,LRP1,TPM1	0.0115942
GO Biological Processes	negative regulation of locomotion	-3.07311	3.07311	DPYSL3,IGFBP3,LRP1,TPM1	0.0106101
GO Biological Processes	regeneration	-5.61541	5.61541	TNC,IL6,LRP1,NNMT,TGFBR3	0.0260417
GO Biological Processes	animal organ regeneration	-4.10502	4.10502	IL6,NNMT,TGFBR3	0.0410959
GO Biological Processes	developmental growth	-5.36606	5.36606	FN1,TNC,LRP1,NOTCH2,PDGFRB,SLIT3,TGFBR3	0.0115702
GO Biological Processes	regulation of growth	-5.17537	5.17537	FN1,IGFBP3,INHBA,LRP1,NOTCH2,SLIT3,TGFBR3	0.0108192
GO Molecular Functions	proteoglycan binding	-5.03268	5.03268	FN1,TNC,LRP1	0.0833333
GO Molecular Functions	coreceptor activity	-4.65246	4.65246	ITGAV,LRP1,TGFBR3	0.0625
GO Biological Processes	regulation of cell growth	-4.03665	4.03665	FN1,IGFBP3,INHBA,LRP1,SLIT3	0.0122249
GO Biological Processes	response to axon injury	-4.03591	4.03591	DPYSL3,TNC,LRP1	0.038961
GO Biological Processes	developmental growth involved in morphogenesis	-3.922	3.922	FN1,TNC,LRP1,SLIT3	0.0177778
GO Biological Processes	cell morphogenesis involved in differentiation	-3.84251	3.84251	FN1,ITGAV,LRP1,NOTCH2,SLIT3,FERMT2	0.00829875
GO Biological Processes	cell growth	-3.7418	3.7418	FN1,IGFBP3,INHBA,LRP1,SLIT3	0.0105708
GO Biological Processes	cellular component morphogenesis	-3.70639	3.70639	FN1,LRP1,NOTCH2,PDGFRB,SLIT3,TPM1	0.0078329
GO Biological Processes	axon development	-3.60228	3.60228	FN1,TNC,LRP1,NOTCH2,SLIT3	0.00986193
GO Biological Processes	axon extension	-3.53146	3.53146	FN1,LRP1,SLIT3	0.0263158
GO Biological Processes	regulation of cellular component size	-3.10339	3.10339	CAPG,ELN,FN1,LRP1	0.0108108
GO Biological Processes	neuron projection extension	-3.07084	3.07084	FN1,LRP1,SLIT3	0.0182927
GO Biological Processes	positive regulation of developmental growth	-3.02575	3.02575	FN1,LRP1,TGFBR3	0.0176471
GO Biological Processes	axonogenesis	-2.75482	2.75482	FN1,LRP1,NOTCH2,SLIT3	0.00869565
GO Biological Processes	developmental cell growth	-2.69359	2.69359	FN1,LRP1,SLIT3	0.0135135
GO Biological Processes	regulation of anatomical structure size	-2.64227	2.64227	CAPG,ELN,FN1,LRP1	0.00809717
GO Biological Processes	telencephalon development	-2.63398	2.63398	INHBA,LRP1,SLIT3	0.0128755
GO Biological Processes	negative regulation of growth	-2.57227	2.57227	INHBA,NOTCH2,SLIT3	0.0122449
GO Biological Processes	positive regulation of growth	-2.53291	2.53291	FN1,LRP1,TGFBR3	0.0118577
GO Biological Processes	axon guidance	-2.42238	2.42238	LRP1,NOTCH2,SLIT3	0.0108303
GO Biological Processes	neuron projection guidance	-2.418	2.418	LRP1,NOTCH2,SLIT3	0.0107914
GO Biological Processes	cell morphogenesis involved in neuron differentiation	-2.39496	2.39496	FN1,LRP1,NOTCH2,SLIT3	0.00690846
GO Biological Processes	rhythmic process	-2.34606	2.34606	INHBA,JUN,SLIT3	0.0101695
GO Biological Processes	regulation of developmental growth	-2.25182	2.25182	FN1,LRP1,TGFBR3	0.00940439
GO Biological Processes	neuron projection morphogenesis	-2.2297	2.2297	FN1,LRP1,NOTCH2,SLIT3	0.00620155
GO Biological Processes	plasma membrane bounded cell projection morphogenesis	-2.19713	2.19713	FN1,LRP1,NOTCH2,SLIT3	0.0060698
GO Biological Processes	cell projection morphogenesis	-2.18797	2.18797	FN1,LRP1,NOTCH2,SLIT3	0.00603318
GO Biological Processes	positive regulation of cell projection organization	-2.16153	2.16153	DPYSL3,FN1,LRP1	0.00872093
GO Biological Processes	cell part morphogenesis	-2.15196	2.15196	FN1,LRP1,NOTCH2,SLIT3	0.00589102
GO Biological Processes	forebrain development	-2.11407	2.11407	INHBA,LRP1,SLIT3	0.00837989
GO Biological Processes	regulation of binding	-2.11407	2.11407	JUN,LRP1,TGFBR3	0.00837989
GO Biological Processes	brain development	-2.0849	2.0849	COL4A1,INHBA,LRP1,SLIT3	0.0056338
GO Molecular Functions	calcium ion binding	-2.07859	2.07859	LRP1,NOTCH2,SLIT3,MYL9	0.0056101
GO Biological Processes	head development	-2.00127	2.00127	COL4A1,INHBA,LRP1,SLIT3	0.00532623
GO Biological Processes	reproductive structure development	-5.24343	5.24343	TNC,INHBA,NOTCH2,PDGFRB,SLIT3,FSTL3	0.0147783
GO Biological Processes	reproductive system development	-5.22517	5.22517	TNC,INHBA,NOTCH2,PDGFRB,SLIT3,FSTL3	0.0146699
GO Biological Processes	gonad development	-4.02162	4.02162	INHBA,PDGFRB,SLIT3,FSTL3	0.0188679
GO Biological Processes	development of primary sexual characteristics	-3.98256	3.98256	INHBA,PDGFRB,SLIT3,FSTL3	0.0184332
GO Biological Processes	sex differentiation	-3.66865	3.66865	INHBA,PDGFRB,SLIT3,FSTL3	0.0152672
GO Biological Processes	male gonad development	-3.32583	3.32583	INHBA,PDGFRB,FSTL3	0.0223881
GO Biological Processes	development of primary male sexual characteristics	-3.3164	3.3164	INHBA,PDGFRB,FSTL3	0.0222222
GO Biological Processes	male sex differentiation	-3.1582	3.1582	INHBA,PDGFRB,FSTL3	0.0196078
GO Biological Processes	lung development	-3.07852	3.07852	TNC,PDGFRB,FSTL3	0.0184049
GO Biological Processes	respiratory tube development	-3.04808	3.04808	TNC,PDGFRB,FSTL3	0.0179641
GO Biological Processes	respiratory system development	-2.89989	2.89989	TNC,PDGFRB,FSTL3	0.0159574
GO Biological Processes	chemotaxis	-5.18854	5.18854	CXCL1,IL6,ITGAV,LRP1,NOTCH2,PDGFRB,SLIT3	0.0108696
GO Biological Processes	taxis	-5.17976	5.17976	CXCL1,IL6,ITGAV,LRP1,NOTCH2,PDGFRB,SLIT3	0.0108359
GO Molecular Functions	growth factor activity	-4.47547	4.47547	AREG,CXCL1,IL6,INHBA	0.0246914
GO Biological Processes	cellular response to lipid	-4.4717	4.4717	CXCL1,TNC,IL6,INHBA,SNAI2,TNFAIP3	0.0107914
GO Molecular Functions	cytokine activity	-3.84941	3.84941	AREG,CXCL1,IL6,INHBA	0.0170213
GO Biological Processes	leukocyte migration	-3.58654	3.58654	FN1,CXCL1,IL6,ITGAV,SDC4	0.00978474
GO Biological Processes	cell activation involved in immune response	-2.90165	2.90165	CXCL1,IL6,ITGAV,LRP1,NOTCH2	0.00690608
GO Molecular Functions	receptor ligand activity	-2.66796	2.66796	AREG,CXCL1,IL6,INHBA	0.00823045
GO Molecular Functions	signaling receptor activator activity	-2.64865	2.64865	AREG,CXCL1,IL6,INHBA	0.00813008
GO Molecular Functions	receptor regulator activity	-2.50877	2.50877	AREG,CXCL1,IL6,INHBA	0.00743494
GO Biological Processes	cell chemotaxis	-2.29794	2.29794	CXCL1,IL6,PDGFRB	0.00977199
GO Biological Processes	myeloid leukocyte activation	-2.19254	2.19254	CXCL1,IL6,ITGAV,NOTCH2	0.00605144
GO Biological Processes	leukocyte activation involved in immune response	-2.06399	2.06399	CXCL1,IL6,ITGAV,NOTCH2	0.00555556
GO Biological Processes	humoral immune response	-2.03727	2.03727	CXCL1,IL6,NOTCH2	0.0078534
