# Supplementary material for: Epithelial-mesenchymal transition-related genes in coronary artery disease
Source: Open Med (Wars). 2022 Apr 22;17(1):781–800. doi: 10.1515/med-2022-0476 (PMC9034345; doi:10.1515/med-2022-0476)
Supplement: Supplementary Table 5 [file med-2022-0476-Table-S5.xlsx]

## Sheet: metaKEGG
Category	Description	LogP	Symbols	Negative logP	Count
KEGG Pathway	Focal adhesion	-12.0494	COL4A1,COL4A2,FN1,TNC,ITGAV,ITGB5,JUN,PDGFRB,MYL9	12.0494	9
KEGG Pathway	ECM-receptor interaction	-11.3631	COL4A1,COL4A2,FN1,TNC,ITGAV,ITGB5,SDC4	11.3631	7
KEGG Pathway	PI3K-Akt signaling pathway	-9.54096	AREG,COL4A1,COL4A2,FN1,TNC,IL6,ITGAV,ITGB5,PDGFRB	9.54096	9
KEGG Pathway	Hypertrophic cardiomyopathy (HCM)	-7.42915	IL6,ITGAV,ITGB5,SGCD,TPM1	7.42915	5
KEGG Pathway	Amoebiasis	-7.11037	COL4A1,COL4A2,FN1,CXCL1,IL6	7.11037	5
KEGG Pathway	AGE-RAGE signaling pathway in diabetic complications	-7.04317	COL4A1,COL4A2,FN1,IL6,JUN	7.04317	5
KEGG Pathway	Pathways in cancer	-6.59872	COL4A1,COL4A2,FN1,IL6,ITGAV,JUN,PDGFRB	6.59872	7
KEGG Pathway	Small cell lung cancer	-5.60473	COL4A1,COL4A2,FN1,ITGAV	5.60473	4
KEGG Pathway	Dilated cardiomyopathy	-5.48483	ITGAV,ITGB5,SGCD,TPM1	5.48483	4
KEGG Pathway	IL-17 signaling pathway	-5.42794	CXCL1,IL6,JUN,TNFAIP3	5.42794	4
KEGG Pathway	Regulation of actin cytoskeleton	-5.40503	FN1,ITGAV,ITGB5,PDGFRB,MYL9	5.40503	5
KEGG Pathway	Proteoglycans in cancer	-5.34594	FN1,IL6,ITGAV,ITGB5,SDC4	5.34594	5
KEGG Pathway	TNF signaling pathway	-5.16938	CXCL1,IL6,JUN,TNFAIP3	5.16938	4
KEGG Pathway	NOD-like receptor signaling pathway	-4.39373	CXCL1,IL6,JUN,TNFAIP3	4.39373	4
KEGG Pathway	Arrhythmogenic right ventricular cardiomyopathy (ARVC)	-4.12291	ITGAV,ITGB5,SGCD	4.12291	3
KEGG Pathway	Protein digestion and absorption	-3.83451	COL4A1,COL4A2,ELN	3.83451	3
KEGG Pathway	Salmonella infection	-3.76497	CXCL1,IL6,JUN	3.76497	3
KEGG Pathway	Rheumatoid arthritis	-3.71201	CXCL1,IL6,JUN	3.71201	3
KEGG Pathway	Cytokine-cytokine receptor interaction	-3.61886	CXCL1,IL6,INHBA,PDGFRB	3.61886	4
KEGG Pathway	MicroRNAs in cancer	-3.4507	TNC,NOTCH2,PDGFRB,TPM1	3.4507	4
KEGG Pathway	Fluid shear stress and atherosclerosis	-3.2524	ITGAV,JUN,SDC4	3.2524	3
KEGG Pathway	Measles	-3.1177	IL6,JUN,TNFAIP3	3.1177	3
KEGG Pathway	HTLV-I infection	-2.51849	IL6,JUN,PDGFRB	2.51849	3
KEGG Pathway	Epstein-Barr virus infection	-2.32979	IL6,JUN,TNFAIP3	2.32979	3
