# Supplementary material for: Epithelial-mesenchymal transition-related genes in coronary artery disease
Source: Open Med (Wars). 2022 Apr 22;17(1):781–800. doi: 10.1515/med-2022-0476 (PMC9034345; doi:10.1515/med-2022-0476)
Supplement: Supplementary Table 6 [file med-2022-0476-Table-S6.xlsx]

## Sheet: 1141lnc.ROC
lnc	auc
p28111	0.979
p920	0.977
p16197	0.977
p35078_v4	0.986
p20065	0.986
p25027	0.981
p34937_v4	0.98
p25263	0.967
p35079_v4	0.981
p42754_v4	0.976
p34065_v4	0.978
p33870	0.977
p8348	0.976
p40173_v4	0.958
p2534	0.969
p26689	0.978
p15806	0.972
p10985	0.973
p34701_v4	0.969
p34935_v4	0.972
p37739_v4	0.981
p29321	0.968
p17724	0.979
p34261_v4	0.971
p8206	0.975
p24715	0.972
p4922	0.957
p8415	0.968
p36331_v4	0.959
p25185	0.97
p26747	0.969
p35020_v4	0.975
p22564	0.956
p37890_v4	0.967
p41819_v4	0.964
p36533_v4	0.969
p16967	0.968
p27360	0.961
p36526_v4	0.971
p6662	0.97
p20923	0.956
p7117	0.954
p17346	0.972
p38876_v4	0.967
p8400	0.971
p34319_v4	0.972
p8896	0.957
p11239	0.962
p37109_v4	0.963
p33389	0.965
p13883	0.957
p15622	0.966
p18151	0.95
p7262	0.964
p5821	0.953
p963	0.969
p41462_v4	0.967
p29505	0.966
p41971_v4	0.956
p23390	0.959
p35910_v4	0.96
p6342	0.966
p17683	0.964
p3121	0.953
p21770	0.965
p36234_v4	0.966
p23876	0.953
p24198	0.957
p18979	0.966
p2977	0.966
p781	0.962
p36229_v4	0.962
p33442	0.962
p27877	0.945
p28035	0.969
p43956_v4	0.963
p10786	0.968
p4665	0.959
p28981	0.957
p21007	0.966
p35573_v4	0.958
p25362	0.96
p8126	0.955
p20614	0.954
p21650	0.962
p13053	0.943
p8809	0.961
p3890	0.958
p4712	0.962
p12614	0.952
p14058	0.96
p34370_v4	0.948
p35958_v4	0.944
p21151	0.957
p36616_v4	0.953
p34858_v4	0.954
p34899_v4	0.945
p17040	0.947
p9545	0.952
p34479_v4	0.961
p26188	0.955
p38043_v4	0.956
p36699_v4	0.955
p13024	0.95
p8575	0.956
p15307	0.957
p21651	0.962
p23066	0.951
p22710	0.955
p41463_v4	0.96
p21006	0.946
p18949	0.959
p38709_v4	0.958
p19532	0.958
p34685_v4	0.949
p13124	0.954
p34484_v4	0.955
p11014	0.958
p3657	0.956
p16077	0.951
p4754	0.955
p25595	0.945
p7762	0.956
p36101_v4	0.946
p28003	0.956
p2714	0.944
p34087_v4	0.955
p14741	0.948
p5948	0.954
p42098_v4	0.939
p11978	0.957
p10098	0.933
p26136	0.952
p35990_v4	0.952
p3011	0.962
p13704	0.951
p20488	0.959
p39922_v4	0.932
p21698	0.948
p16554	0.949
p40015_v4	0.949
p11432	0.938
p35970_v4	0.96
p661	0.948
p15204	0.951
p7994	0.951
p36220_v4	0.941
p34908_v4	0.943
p8139	0.955
p35986_v4	0.934
p8354	0.947
p33988_v4	0.925
p39138_v4	0.943
p35084_v4	0.943
p33734	0.943
p26638	0.943
p36326_v4	0.939
p35691_v4	0.943
p41791_v4	0.949
p26590	0.948
p36780_v4	0.94
p35162_v4	0.944
p24913	0.946
p21777	0.94
p12865	0.912
p24900	0.946
p6757	0.942
p37744_v4	0.939
p29840	0.948
p22057	0.938
p12580	0.941
p34713_v4	0.941
p35160_v4	0.952
p36819_v4	0.943
p34620_v4	0.94
p21566	0.956
p28152	0.936
p40421_v4	0.926
p42252_v4	0.948
p18481	0.95
p10887	0.929
p11665	0.946
p6564	0.941
p5569	0.945
p35972_v4	0.929
p34646_v4	0.937
p26999	0.95
p34538_v4	0.95
p11057	0.946
p36816_v4	0.948
p3271	0.946
p35661_v4	0.933
p18031	0.941
p19152	0.942
p36555_v4	0.936
p8507	0.936
p15858	0.944
p14523	0.941
p35987_v4	0.928
p35484_v4	0.934
p19492	0.927
p10331	0.933
p6919	0.946
p41365_v4	0.939
p16022	0.954
p10513	0.944
p36256_v4	0.938
p33970_v4	0.935
p26736	0.949
p22760	0.927
p22557	0.94
p8055	0.95
p35157_v4	0.931
p34891_v4	0.947
p7555	0.941
p28087	0.946
p10950	0.925
p39056_v4	0.937
p5819	0.946
p7213	0.943
p20637	0.933
p34478_v4	0.935
p20817	0.93
p34918_v4	0.93
p35479_v4	0.935
p34537_v4	0.937
p27969	0.937
p17655	0.921
p11819	0.939
p36597_v4	0.93
p36179_v4	0.927
p23158	0.93
p2611	0.948
p6584	0.935
p5640	0.923
p23895	0.935
p3434	0.954
p22355	0.933
p34552_v4	0.925
p2465	0.946
p13729	0.925
p26885	0.941
p8375	0.937
p26180	0.929
p5786	0.938
p34887_v4	0.941
p24076	0.93
p22713	0.933
p25569	0.928
p34766_v4	0.935
p8498	0.93
p3484	0.929
p35316_v4	0.955
p34430_v4	0.922
p35422_v4	0.939
p35368_v4	0.942
p34452_v4	0.919
p8951	0.931
p7298	0.944
p27923	0.943
p35205_v4	0.938
p35169_v4	0.929
p9963	0.945
p22268	0.93
p3247	0.917
p35206_v4	0.932
p26492	0.92
p9090	0.934
p21020	0.925
p16857	0.933
p10511	0.93
p6601	0.935
p20738	0.938
p35994_v4	0.914
p34626_v4	0.92
p24566	0.936
p3727	0.933
p9444	0.923
p35006_v4	0.934
p34221_v4	0.925
p2361	0.932
p7364	0.937
p29471	0.943
p11477	0.94
p20613	0.938
p3378	0.936
p25261	0.949
p11789	0.926
p18183	0.904
p20452	0.917
p38799_v4	0.934
p36740_v4	0.927
p14942	0.926
p11111	0.933
p27955	0.941
p35421_v4	0.941
p15527	0.94
p26124	0.921
p36525_v4	0.924
p228	0.928
p37812_v4	0.938
p28061	0.915
p25674	0.911
p2605	0.916
p13438	0.94
p34862_v4	0.942
p26890	0.921
p34762_v4	0.932
p611	0.924
p6228	0.919
p1505	0.921
p2620	0.921
p33976_v4	0.907
p42938_v4	0.918
p21600	0.921
p14930	0.932
p15309	0.91
p28033	0.928
p40608_v4	0.924
p23937	0.91
p22438	0.934
p18376	0.915
p34631_v4	0.921
p11002	0.909
p40653_v4	0.926
p30051	0.926
p39498_v4	0.929
p24086	0.929
p23289	0.938
p35651_v4	0.916
p5000	0.934
p39387_v4	0.929
p11144	0.931
p26290	0.93
p20272	0.928
p8518	0.922
p7119	0.939
p14472	0.923
p14671	0.917
p26949	0.915
p21347	0.912
p14081	0.93
p5790	0.922
p24485	0.927
p38978_v4	0.926
p39982_v4	0.921
p7540	0.919
p42030_v4	0.929
p8739	0.908
p36128_v4	0.905
p22218	0.921
p10755	0.914
p28143	0.917
p23463	0.921
p13985	0.926
p12781	0.918
p24613	0.925
p18312	0.925
p22246	0.928
p23330	0.908
p34943_v4	0.914
p7071	0.929
p18632	0.93
p37509_v4	0.919
p24486	0.914
p6401	0.917
p15014	0.922
p863	0.923
p4594	0.917
p23198	0.922
p22036	0.92
p6741	0.931
p16542	0.918
p6909	0.926
p23724	0.924
p36122_v4	0.937
p21448	0.912
p10480	0.927
p18185	0.909
p20715	0.92
p35026_v4	0.925
p24729	0.93
p24792	0.921
p38785_v4	0.91
p29153	0.919
p3945	0.901
p36712_v4	0.931
p20101	0.912
p13092	0.912
p20913	0.914
p35168_v4	0.919
p34381_v4	0.923
p25373	0.921
p82	0.919
p12939	0.922
p41275_v4	0.921
p34727_v4	0.919
p8356	0.906
p21134	0.909
p36406_v4	0.917
p34163_v4	0.919
p24895	0.911
p22985	0.916
p39673_v4	0.915
p41973_v4	0.914
p20380	0.92
p3151	0.929
p36661_v4	0.915
p12451	0.903
p24512	0.907
p34453_v4	0.925
p36508_v4	0.923
p838	0.922
p34295_v4	0.916
p34879_v4	0.915
p20321	0.917
p34490_v4	0.926
p20580	0.922
p26919	0.918
p34964_v4	0.924
p7366	0.913
p35148_v4	0.933
p19926	0.909
p41829_v4	0.907
p21912	0.91
p35156_v4	0.909
p37875_v4	0.93
p10765	0.904
p7662	0.921
p13356	0.909
p17044	0.918
p43280_v4	0.918
p19385	0.916
p11089	0.921
p27925	0.928
p14818	0.907
p10660	0.899
p37639_v4	0.908
p21632	0.899
p34517_v4	0.909
p34648_v4	0.908
p39687_v4	0.935
p23076	0.915
p34111_v4	0.916
p25849	0.911
p7105	0.92
p3682	0.923
p19849	0.917
p8766	0.91
p33497	0.899
p16304	0.92
p18257	0.91
p26139	0.899
p10317	0.921
p10360	0.915
p21634	0.909
p21331	0.904
p6083	0.901
p17931	0.904
p4155	0.903
p38382_v4	0.923
p35144_v4	0.9
p41862_v4	0.907
p25245	0.905
p19544	0.906
p3311	0.913
p9164	0.911
p41897_v4	0.904
p34103_v4	0.906
p27626	0.909
p36068_v4	0.904
p62	0.905
p34384_v4	0.917
p28006	0.906
p2086	0.908
p43888_v4	0.915
p24692	0.911
p547	0.898
p24464	0.896
p35523_v4	0.923
p36303_v4	0.904
p4986	0.897
p36558_v4	0.899
p22843	0.908
p36547_v4	0.91
p25	0.91
p12379	0.918
p12298	0.913
p42589_v4	0.895
p2701	0.912
p23064	0.905
p24070	0.908
p3018	0.91
p20899	0.905
p43680_v4	0.892
p38235_v4	0.892
p5019	0.917
p36046_v4	0.914
p3654	0.885
p15550	0.901
p6928	0.911
p7704	0.907
p11764	0.894
p35014_v4	0.91
p16516	0.919
p26792	0.901
p38457_v4	0.9
p14057	0.902
p38885_v4	0.896
p3998	0.893
p9307	0.906
p6554	0.907
p6347	0.902
p6403	0.901
p22543	0.898
p29499	0.89
p6356	0.901
p4242	0.899
p27326	0.884
p33978_v4	0.9
p7252	0.901
p34672_v4	0.891
p2209	0.912
p26702	0.897
p34393_v4	0.9
p23769	0.898
p2517	0.895
p15671	0.893
p3702	0.899
p19472	0.904
p44264_v4	0.895
p16204	0.905
p26108	0.895
p29891	0.909
p23928	0.903
p3880	0.897
p33572	0.883
p9570	0.91
p28192	0.895
p13782	0.905
p20804	0.894
p12231	0.897
p6445	0.892
p119	0.91
p21553	0.893
p34670_v4	0.889
p28010	0.908
p18988	0.891
p17376	0.902
p8443	0.895
p619	0.892
p21669	0.902
p3327	0.893
p26058	0.9
p12515	0.897
p61	0.891
p12469	0.893
p25041	0.9
p24852	0.888
p43866_v4	0.893
p25465	0.898
p15793	0.883
p17674	0.897
p8707	0.894
p20763	0.899
p15031	0.884
p2704	0.874
p35756_v4	0.89
p29294	0.89
p2429	0.887
p17169	0.893
p35446_v4	0.891
p11019	0.891
p15095	0.884
p5548	0.886
p14161	0.881
p15642	0.885
p28170	0.877
p21704	0.884
p4367	0.887
p516	0.878
p35466_v4	0.863
p2858	0.893
p6470	0.881
p2608	0.887
p17361	0.894
p1337	0.878
p48	0.884
p36241_v4	0.879
p18590	0.884
p34487_v4	0.884
p7987	0.892
p34987_v4	0.876
p24397	0.881
p10956	0.886
p20600	0.879
p22989	0.881
p34851_v4	0.89
p27521	0.882
p43552_v4	0.877
p11883	0.878
p9311	0.886
p26677	0.886
p3488	0.871
p43927_v4	0.875
p25330	0.864
p36057_v4	0.883
p15963	0.887
p41454_v4	0.884
p8048	0.881
p5583	0.875
p4683	0.882
p15660	0.878
p16853	0.879
p35396_v4	0.877
p36515_v4	0.908
p29427	0.868
p19474	0.888
p5476	0.861
p17168	0.865
p44143_v4	0.873
p21796	0.873
p35019_v4	0.879
p27093	0.869
p21540	0.873
p25777	0.885
p27064	0.878
p30044	0.922
p38952_v4	0.865
p13227	0.864
p4784	0.886
p16927	0.864
p35865_v4	0.875
p20072	0.89
p19641	0.871
p13953	0.873
p6705	0.871
p36070_v4	0.871
p7475	0.864
p37072_v4	0.869
p27270	0.88
p27441	0.855
p30005	0.864
p22416	0.855
p34017_v4	0.868
p23499	0.879
p15194	0.886
p17476	0.869
p11107	0.871
p27561	0.871
p10656	0.856
p22053	0.869
p7490	0.871
p19614	0.88
p38347_v4	0.863
p34110_v4	0.858
p8950	0.862
p43134_v4	0.86
p1538	0.863
p41696_v4	0.884
p8817	0.846
p41273_v4	0.845
p19613	0.888
p27292	0.848
p8698	0.873
p29771	0.849
p23341	0.881
p4694	0.862
p34263_v4	0.86
p8549	0.852
p29665	0.865
p33673	0.862
p23997	0.839
p28118	0.854
p24180	0.845
p17100	0.856
p40812_v4	0.861
p41592_v4	0.844
p17207	0.875
p19866	0.863
p5029	0.873
p23530	0.857
p40557_v4	0.85
p7256	0.871
p16115	0.857
p12162	0.876
p40	0.859
p626	0.841
p17039	0.856
p7480	0.852
p2713	0.849
p3751	0.851
p10128	0.843
p21323	0.861
p33395	0.849
p729	0.83
p28180	0.834
p38710_v4	0.844
p33511	0.828
p6032	0.851
p34130_v4	0.822
p12668	0.832
p37809_v4	0.848
p16592	0.838
p29127	0.827
p25967	0.829
p3815	0.799
p1899	0.852
p27374	0.835
p69	0.813
p23701	0.84
p15856	0.832
p35279_v4	0.806
p40006_v4	0.819
p37422_v4	0.812
p8429	0.806
p16312	0.802
p15111	0.806
p27473	0.791
p27187	0.777
p18208	0.756
p44600_v4	0.986
p11291	0.989
p20031	0.986
p25083	0.99
p2892	0.967
p33373	0.968
p23217	0.981
p11001	0.968
p3500	0.95
p7709	0.964
p20657	0.978
p35167_v4	0.964
p29557	0.97
p11509	0.959
p8377	0.97
p11405	0.967
p9704	0.972
p21229	0.97
p651	0.963
p28104	0.976
p36478_v4	0.97
p15165	0.963
p2726	0.957
p18885	0.951
p6653	0.96
p10500	0.964
p19897	0.951
p40546_v4	0.946
p28085	0.952
p6576	0.951
p1857	0.951
p8212	0.945
p16827	0.955
p22848	0.958
p21086	0.951
p16609	0.956
p2284	0.948
p16111	0.946
p28070	0.946
p13616	0.957
p33885	0.933
p19155	0.931
p20538	0.952
p28212	0.938
p26067	0.937
p27524	0.929
p36564_v4	0.931
p4818	0.934
p11292	0.94
p20505	0.936
p20620	0.941
p42387_v4	0.943
p14180	0.906
p3060	0.941
p8594	0.942
p20595	0.95
p8418	0.931
p9539	0.923
p16667	0.91
p9026	0.917
p12480	0.941
p12020	0.906
p7553	0.912
p35408_v4	0.918
p20863	0.899
p18287	0.845
p19345	0.839
p635	0.814
p14016	0.802
p23784	0.811
p23766	0.77
p25997	0.79
p34125_v4	0.981
p11300	0.966
p34047_v4	0.959
p9612	0.956
p34632_v4	0.96
p41934_v4	0.949
p17985	0.953
p24446	0.949
p33851	0.928
p3712	0.925
p9684	0.924
p36020_v4	0.939
p18539	0.937
p35899_v4	0.931
p21984	0.945
p18474	0.938
p7086	0.931
p14130	0.93
p27985	0.941
p35836_v4	0.936
p785	0.939
p36404_v4	0.914
p5684	0.93
p19968	0.936
p20163	0.924
p36297_v4	0.925
p8578	0.923
p34752_v4	0.93
p19928	0.929
p36224_v4	0.929
p22516	0.927
p43875_v4	0.898
p26697	0.928
p35917_v4	0.928
p13030	0.922
p36288_v4	0.921
p34728_v4	0.918
p28185	0.9
p13029	0.925
p4666	0.905
p4524	0.938
p19612	0.902
p6987	0.906
p19999	0.908
p16937	0.908
p20278	0.891
p35790_v4	0.898
p35886_v4	0.918
p34383_v4	0.893
p8784	0.894
p16451	0.896
p11109	0.887
p20091	0.89
p15516	0.879
p36300_v4	0.891
p16106	0.876
p17116	0.866
p12077	0.865
p3993	0.843
p41661_v4	0.84
p11201	0.83
p29500	0.786
p35273_v4	0.97
p22698	0.966
p35085_v4	0.967
p36685_v4	0.96
p42317_v4	0.971
p460	0.952
p22277	0.956
p21970	0.951
p33974_v4	0.947
p35016_v4	0.936
p8335	0.944
p24202	0.945
p36599_v4	0.938
p36751_v4	0.953
p4681	0.952
p2617	0.916
p34647_v4	0.943
p18853	0.951
p4718	0.927
p21432	0.915
p7023	0.945
p11520	0.936
p17211	0.928
p28112	0.905
p36781_v4	0.915
p25043	0.931
p6046	0.891
p4652	0.914
p35420_v4	0.895
p1488	0.9
p2976	0.899
p14704	0.898
p27336	0.916
p44097_v4	0.849
p37395_v4	0.819
p18210	0.794
p11337	0.795
p11338	0.778
p1763	0.719
p25996	0.727
p34849_v4	0.725
p16091	0.93
p5805	0.925
p24950	0.915
p5772	0.888
p44176_v4	0.854
p13494	0.967
p22332	0.959
p29454	0.935
p29149	0.92
p1982	0.952
p3194	0.92
p3767	0.929
p18417	0.93
p26408	0.933
p12030	0.939
p22714	0.927
p35518_v4	0.923
p27998	0.919
p22597	0.923
p39806_v4	0.925
p43756_v4	0.91
p40633_v4	0.924
p22973	0.9
p29776	0.913
p43540_v4	0.904
p35840_v4	0.907
p3129	0.909
p17624	0.896
p39805_v4	0.912
p3721	0.902
p18274	0.898
p8219	0.892
p8155	0.901
p24228	0.899
p41031_v4	0.888
p3679	0.872
p37354_v4	0.898
p14577	0.882
p7362	0.88
p43974_v4	0.888
p2167	0.87
p4831	0.868
p15803	0.875
p34668_v4	0.88
p1709	0.876
p7892	0.861
p22604	0.869
p22287	0.858
p646	0.862
p11758	0.845
p15542	0.85
p965	0.832
p17918	0.802
p35150_v4	0.831
p18722	0.805
p7108	0.811
p3352	0.816
p671	0.802
p3127	0.908
p19025	0.904
p35984_v4	0.898
p4866	0.905
p20389	0.981
p9119	0.975
p2383	0.985
p24015	0.954
p19160	0.961
p9051	0.944
p24067	0.964
p5961	0.981
p8216	0.971
p13609	0.945
p8756	0.976
p3461	0.955
p34682_v4	0.944
p4940	0.964
p36647_v4	0.951
p8293	0.949
p4987	0.957
p11270	0.948
p6190	0.95
p8406	0.948
p4475	0.937
p34610_v4	0.94
p34429_v4	0.937
p22079	0.933
p11826	0.917
p20711	0.935
p23974	0.934
p16826	0.928
p8818	0.917
p15530	0.912
p10497	0.924
p2570	0.938
p34260_v4	0.926
p34146_v4	0.92
p39109_v4	0.912
p4486	0.914
p23043	0.92
p22794	0.921
p34684_v4	0.926
p7094	0.911
p24813	0.903
p28971	0.916
p11354	0.884
p1407	0.892
p9520	0.887
p33383	0.885
p765	0.872
p762	0.864
p11476	0.826
p12387	0.793
p37068_v4	0.749
p40728_v4	0.767
p40729_v4	0.746
p24842	0.724
p22770	0.708
p22769	0.71
p38033_v4	0.702
p24187	0.643
p22771	0.671
p14110	0.664
p20183	0.946
p5655	0.936
p14354	0.942
p338	0.956
p16650	0.969
p20760	0.947
p35331_v4	0.96
p42619_v4	0.938
p10813	0.955
p26581	0.942
p7278	0.929
p10912	0.947
p20697	0.935
p29780	0.916
p24796	0.92
p8745	0.92
p22339	0.914
p35232_v4	0.899
p34180_v4	0.913
p23115	0.9
p24808	0.839
p40724_v4	0.969
p4717	0.957
p15994	0.959
p19458	0.972
p3009	0.958
p23433	0.966
p20171	0.953
p33550	0.954
p35061_v4	0.935
p20010	0.948
p28068	0.946
p8813	0.933
p34426_v4	0.929
p20696	0.936
p35764_v4	0.924
p3817	0.908
p16812	0.917
p10250	0.924
p610	0.916
p7935	0.927
p35698_v4	0.916
p19664	0.912
p4800	0.915
p6184	0.909
p27244	0.889
p30370	0.876
p35724_v4	0.901
p11768	0.874
p9940	0.887
p39827_v4	0.87
p16544	0.857
p27943	0.875
p21664	0.85
p4317	0.869
p3789	0.85
p5448	0.809
p20915	0.836
p25469	0.693
p37877_v4	0.677
p23219	0.874
p5905	0.83
p9649	0.881
p36492_v4	0.883
p6172	0.969
p39220_v4	0.976
p5731	0.96
p34533_v4	0.976
p25298	0.982
p4630	0.96
p16363	0.966
p34528_v4	0.963
p17029	0.95
p21286	0.957
p9796	0.951
p7021	0.957
p1213	0.933
p2883	0.961
p34617_v4	0.94
p11375	0.93
p8548	0.936
p29310	0.939
p39065_v4	0.953
p14513	0.932
p36119_v4	0.928
p7114	0.941
p17015	0.937
p660	0.946
p5969	0.927
p3104	0.93
p36055_v4	0.935
p26040	0.924
p25693	0.929
p36135_v4	0.935
p34942_v4	0.922
p15696	0.9
p37050_v4	0.928
p25758	0.916
p9996	0.917
p19911	0.884
p36388_v4	0.924
p23314	0.934
p26105	0.908
p38700_v4	0.91
p43966_v4	0.903
p20434	0.913
p34151_v4	0.893
p26064	0.907
p20388	0.906
p7627	0.902
p7187	0.875
p13825	0.885
p10560	0.892
p26920	0.893
p3267	0.897
p41609_v4	0.879
p16004	0.855
p16738	0.886
p16318	0.72
p22312	0.84
p6388	0.82
p10517	0.809
p3331	0.775
