# Supplementary material for: Epithelial-mesenchymal transition-related genes in coronary artery disease
Source: Open Med (Wars). 2022 Apr 22;17(1):781–800. doi: 10.1515/med-2022-0476 (PMC9034345; doi:10.1515/med-2022-0476)
Supplement: Supplementary Table 8 [file med-2022-0476-Table-S8.xlsx]

## Sheet: Sheet1
probe_id	Symbol
p22710	CTD-2089N3.3
p40724_v4	AC113167.2
p2383	LINC02747
p4630	RP11-1152H15.1
p4940	LINC02833
p5961	AC109460.4
p8126	LINC01775
p16363	RP11-103H7.3
